# Supplementary material for: Comparative Analysis of the Complete Chloroplast Genomes in Allium Section Bromatorrhiza Species (Amaryllidaceae): Phylogenetic Relationship and Adaptive Evolution
Source: Genes (Basel). 2022 Jul 19;13(7):1279. doi: 10.3390/genes13071279 (PMC9324613; doi:10.3390/genes13071279)
Supplement: Supplementary file 1 [file genes-13-01279-s001.zip]

Archive with 2 entries (2 files):
- Supplementary Figure S1-3.pdf
- Supplementary Table S1-S12-.xls
