# Supplementary material for: Comparative Analysis of the Complete Chloroplast Genomes in Allium Section Bromatorrhiza Species (Amaryllidaceae): Phylogenetic Relationship and Adaptive Evolution
Source: Genes (Basel). 2022 Jul 19;13(7):1279. doi: 10.3390/genes13071279 (PMC9324613; doi:10.3390/genes13071279)
Supplement: Supplementary file 1 [file genes-13-01279-s001.zip › Supplementary Table S1-S12-.xls]

## Sheet: Table S1
	Table S1 Sample collection information
	Species	Location	Geographical coordinate	altitude	habitat	voucher specimen
1	Allium wallichii Kunth	Gyirong, Tibet	29°3′N, 84°35′E	3200m	forest margins	AW19082501
2	Allium wallichii var. platyphyllum (Diels) J.M.Xu	Dali, Yunnan	25°58′N, 100°21′E	3150m	precipice, grass	AWP19091902
3	Allium fasciculatum Rendle	Zayü, Tibet	28°38′N, 97°47′E	3400m	slope, meadow	AF19082003
4	Allium macranthum Baker	Daocheng, Sichuan	29°11′N, 100°06′E	3900m	river, grass	AM170908
5	Allium hookeri Thwaites	Deqin, Yunnan	28°29′N, 98°55′E	2100m	slope, grass	AH18082002
6	Allium hookeri var. muliens Airy-Shaw	Shangri-La, Yunnan	27°46′N, 99°43′E	3200m	river, grass	AH18081304
7	Allium chienchuanense J. M. Xu	Jianchuan, Yunnan	26°32′N, 99°54′E	3100m	forest, stream	AC19082802
8	Allium omeiense Z. Y. Zhu	Emei, Sichuan	29°36′N, 103°29′E	2500m	forest, roadside	AO190610
9	Allium xiangchengense J. M. Xu	Xiangcheng, Sichuan	28°55′N, 99°47′E	3300m	river, grass	AX18082504

## Sheet: Table S2
	Table S2 List of species and their accession numbers in GenBank included in this study.
	Sepecies	Accession number	Length
1	Allium caeruleum	NC049099	153267
2	Allium cepa	KM088014	153440
3	Allium chinense	NC043922	152525
4	Allium cyathophorum	NC045912	154174
5	Allium farreri	NC045843	153111
6	Allium delicatulum	MN648631	152984
7	Allium fetisowii	NC049100	154018
8	Allium fistulosum	NC040222	153164
9	Allium forrestii	NC049101	153186
10	Allium galanthum	NC050981	153222
11	Allium herderianum	NC042156	153605
12	Allium kingdonii	NC046030	153559
13	Allium macleanii	LT699703	152633
14	Allium macrostemon	MK751472	153158
15	Allium mairei	NC045913	152913
16	Allium monanthum	NC042726	154804
17	Allium mongolicum	MN519208	153376
18	Allium nanodes	MH341456	154032
19	Allium neriniflorum	NC049103	154280
20	Allium nutans	LT799837	153456
21	Allium ovalifolium	MH341457	155055
22	Allium ovalifolium var. leuconeurum	MK628479	153635
23	Allium platyspathum	LT673892	152528
24	Allium prattii	NC037432	154482
25	Allium ramosum	MH159131	154034
26	Allium rude	NC042158	153697
27	Allium schoenoprasum	LT699700	152806
28	Allium spicatum	NC045911	153187
29	Allium strictum	NC049106	152962
30	Allium trifurcatum	NC045844	153456
31	Allium tuberosum	NC044709	154056
32	Allium ursinum	MH157875	153252
33	Allium victorialis	NC037240	154074
34	Allium xichuanense	NC042159	153673
35	Agapanthus coddii	NC035971	157055
36	Narcissus poeticus	NC039825	160099

## Sheet: Table S3
Table S3 List of genes present in the nine sect. Bromatorrhiza plastomes.
Category for genes	Group of genes	Name of genes	number
Self-replication	transfer RNAs	trnA-UGC(x2),trnC-GCA,trnD-GUC,trnE-UUC,trnF-GAA,trnfM-CAU,trnG-GCC,trnG-UCC,trnH-GUG(x2),trnI-GAU(x2),trnK-UUU,trnL-CAA(x2),trnL-UAA,trnL-UAG,trnM-CAU,trnN-GUU(x2),trnP-UGG,trnQ-UUG,trnR-ACG(x2),trnR-UCU,trnS-GCU,trnS-GGA,trnS-UGA,trnT-GGU,trnT-UGU,trnV-GAC(x2),trnV-UAC,trnW-CCA,trnY-GUA,trnH-GUG(x2)	38
	ribosomal RNAs	rrn4.5(x2),rrn5(x2),rrn16(x2),rrn23(x2)	8
	RNA polymerase	rpoA,rpoB,rpoC1,rpoC2	4
	Small subunit of ribosomal proteins(SSU)	rps2,rps3,rps4,rps7(x2),rps8,rps11,rps12(x2),rps14,rps15,rps16,rps18,rps19(x2)	15
	Large subunit of ribosomal proteins(LSU)	rpl2(x2),rpl14,rpl16,rpl20,rpl22,rpl23(x2),rpl32,rpl33,rpl36	11
Genes for photosynthesis	Subunits of NADH-dehydrogenase	ndhA,ndhB(x2),ndhC,ndhD,ndhE,ndhF,ndhG,ndhH,ndhI,ndhJ,ndhK	12
	Subunits of photosystem Ⅰ	psaA,psaB,psaC,psaI,psaJ	5
	Subunits of photosystem Ⅱ	psbA,psbB,psbC,psbD,psbE,psbF,psbH,psbI,psbJ,psbK,psbL,psbM,psbN,psbT,psbZ	15
	Subunits of cytochrome	petA,petB,petD,petG,petL,petN	6
	Subunits of ATP synthase	atpA,atpB,atpE,atpF,atpH,atpI	6
	Large subunit of rubisco	rbcL	1
	Tanskational initiation factor	infA	1
Other genes	Protease	clpP	1
	Maturase	matK	1
	Subunit of Acetyl-CoA-carboxylase	accD	1
	Envelope membrane protein	cemA	1
	C-type cytochrome synthesis gene	ccsA	1
Genes of unknown function	hypothetical plastid reading frames(ycf)	ycf1(x2),ycf2(x2),ycf3,ycf4,ycf68	7
(x2)Gene with two copies

## Sheet: Table S4
Table S4 Numbers of SSR motifs identified in the 15 plastomes.
Motif	A. wallichii	A. wallichii var. platyphyllum	A. macranthum	A. fasciculatum	A. xiangchengense	A. hookeri var. muliens	A. chienchuanense	A. omeiense	A. hookeri	A. ursinum	A. kingdonii	A. monanthum	A. trifurcatum	A. farreri	A. cyathophorum
A/T	32	41	48	34	22	32	34	32	32	33	36	57	71	51	62
C/G	1	1	1	0	2	3	1	1	1	2	0	1	0	0	0
AG/CT	2	2	3	3	3	3	3	3	3	3	3	3	3	3	3
AT/AT	9	10	14	14	14	12	14	14	14	15	14	11	7	14	14
AAG/CTT	2	2	3	2	3	2	2	3	3	1	3	1	1	1	0
AAT/ATT	4	8	3	2	4	3	3	3	3	1	3	5	1	1	1
AAAG/CTTT	0	0	0	1	0	0	0	0	0	1	0	0	0	1	1
AAAT/ATTT	5	6	7	7	7	7	6	7	7	6	7	6	7	7	7
AAGG/CCTT	0	0	0	0	0	1	0	0	0	0	0	0	0	0	0
AATC/ATTG	1	1	1	1	1	1	1	0	0	0	1	1	1	0	0
AATG/ATTC	1	1	1	1	1	1	1	1	1	2	2	1	2	1	1
ATCC/ATGG	0	0	0	0	0	0	0	0	0	0	0	0	1	0	1
AAAAG/CTTTT	0	1	0	0	0	0	0	0	0	0	0	0	0	0	0
AAAGT/ACTTT	0	0	0	0	0	0	0	0	0	0	0	1	0	0	0
AAATC/ATTTG	0	0	0	0	0	0	0	0	0	0	1	0	0	0	0
AAATT/AATTT	0	0	0	0	0	0	0	0	0	0	1	0	0	0	0
AATAT/ATATT	0	1	1	2	1	0	1	1	1	1	1	0	0	0	1
AAATTT/AAATTT	0	0	0	1	0	0	0	0	0	0	0	0	0	0	0
AAAAAT/ATTTTT	0	0	0	0	1	0	0	0	0	0	0	0	0	0	0
AATATT/AATATT	0	0	0	0	1	0	0	0	0	0	0	0	0	0	0
AATCCT/AGGATT	0	0	0	0	0	0	0	0	0	2	0	0	0	0	0
AATACT/AGTATT	0	0	0	0	0	0	0	0	0	0	0	1	0	0	0
AAATAC/ATTTGT	0	0	0	0	0	0	0	0	0	0	0	0	0	0	1

## Sheet: Table S5
	Table S5 Number of different repeats of 15 plastomes
	species	Type	30-39 bp	40-49 bp	≥50 bp	total
1	A. wallichii	F	10	3	0	36
		P	11	4	1
		R	5	0	0
		C	2	0	0
2	A. wallichii var. platyphyllum	F	12	0	0	25
		P	11	1	1
		R	0	0	0
		C	0	0	0
3	A. macranthum	F	11	3	1	35
		P	12	4	2
		R	2	0	0
		C	0	0	0
4	A. fasciculatum	F	9	3	0	30
		P	11	4	1
		R	2	0	0
		C	0	0	0
5	A. xiangchengense	F	10	3	0	36
		P	11	4	1
		R	5	0	0
		C	2	0	0
6	A. hookeri var. muliens	F	11	2	1	28
		P	9	2	2
		R	0	0	0
		C	1	0	0
7	A. chienchuanense	F	17	1	3	42
		P	13	2	3
		R	3	0	0
		C	0	0	0
8	A. omeiense	F	11	4	0	33
		P	12	4	1
		R	1	0	0
		C	0	0	0
9	A. hookeri	F	13	5	1	39
		P	14	4	1
		R	1	0	0
		C	0	0	0
10	A. ursinum	F	16	2	1	47
		P	18	3	1
		R	3	0	0
		C	2	1	0
11	A. kingdonii	F	14	1	4	37
		P	13	2	2
		R	1	0	0
		C	0	0	0
12	A. monanthum	F	13	2	0	34
		P	16	3	1
		R	0	0	0
		C	0	0	0
13	A. trifurcatum	F	19	3	2	49
		P	15	4	3
		R	3	0	0
		C	0	0	0
14	A. farreri	F	12	3	2	39
		P	14	3	2
		R	3	0	0
		C	0	0	0
15	A. cyathophorum	F	7	2	19	49
		P	8	4	6
		R	3	0	0
		C	0	0	0
	note:
	F: forward, P: palindromic, R: reverse, C: complement.

## Sheet: Table S6
Table S6 Number of codons and RSCU values in 15 plastomes
		A. wallichii DX		A. wallichii var. platyphyllum		A. macranthum		A. fasciculatum		A. xiangchengense		A. hookeri var. muliens		A. chienchuanense		A. omeiense		A. hookeri		A. ursinum		A. kingdonii		A. monanthum		A. trifurcatum		A. farreri		A. cyathophorum
Amino Acids	Codons	Number	RSCU	Number	RSCU	Number	RSCU	Number	RSCU	Number	RSCU	Number	RSCU	Number	RSCU	Number	RSCU	Number	RSCU	Number	RSCU	Number	RSCU	Number	RSCU	Number	RSCU	Number	RSCU	Number	RSCU
Ala	GCG	121	0.42	120	0.42	118	0.41	116	0.4	116	0.4	116	0.4	114	0.4	114	0.4	114	0.4	113	0.39	114	0.4	114	0.39	112	0.39	119	0.41	118	0.41
Ala	GCC	165	0.57	163	0.57	166	0.57	167	0.58	171	0.59	172	0.6	168	0.58	169	0.59	170	0.59	171	0.59	164	0.57	165	0.57	163	0.56	163	0.56	159	0.55
Ala	GCA	342	1.19	343	1.19	342	1.18	339	1.18	341	1.18	340	1.18	342	1.19	339	1.18	340	1.18	349	1.21	340	1.19	353	1.21	345	1.19	343	1.18	341	1.19
Ala	GCU	521	1.81	524	1.82	535	1.84	525	1.83	526	1.82	527	1.83	527	1.83	525	1.83	525	1.83	518	1.8	527	1.84	535	1.83	539	1.86	534	1.84	532	1.85
Arg	CGC	72	0.35	72	0.35	75	0.36	72	0.35	72	0.35	71	0.34	73	0.36	72	0.35	71	0.34	72	0.35	72	0.35	76	0.37	79	0.39	77	0.37	73	0.36
Arg	CGG	87	0.43	84	0.41	88	0.43	86	0.42	85	0.41	87	0.42	85	0.41	86	0.42	85	0.41	91	0.44	87	0.42	86	0.42	89	0.43	90	0.44	89	0.43
Arg	AGG	125	0.61	130	0.64	123	0.6	119	0.58	120	0.58	120	0.58	121	0.59	121	0.59	121	0.59	118	0.57	124	0.6	129	0.63	121	0.59	124	0.6	126	0.62
Arg	CGA	264	1.29	268	1.31	275	1.33	273	1.32	273	1.33	277	1.34	275	1.34	271	1.33	274	1.33	267	1.3	271	1.32	271	1.32	270	1.32	270	1.31	269	1.31
Arg	CGU	284	1.39	283	1.38	283	1.37	282	1.37	285	1.39	284	1.38	281	1.37	281	1.38	284	1.38	287	1.39	284	1.38	285	1.38	277	1.35	282	1.37	281	1.37
Arg	AGA	395	1.93	390	1.91	394	1.91	406	1.97	399	1.94	398	1.93	396	1.93	395	1.93	400	1.94	401	1.95	396	1.93	388	1.89	395	1.93	391	1.9	390	1.91
Asn	AAC	225	0.45	221	0.44	223	0.44	220	0.44	218	0.43	217	0.43	219	0.43	218	0.44	219	0.44	221	0.43	226	0.44	224	0.45	222	0.45	219	0.43	224	0.44
Asn	AAU	773	1.55	778	1.56	788	1.56	790	1.56	795	1.57	796	1.57	793	1.57	770	1.56	786	1.56	797	1.57	792	1.56	782	1.55	774	1.55	789	1.57	795	1.56
Asp	GAC	154	0.37	154	0.37	164	0.39	158	0.38	160	0.38	162	0.39	160	0.38	158	0.38	159	0.38	156	0.37	158	0.38	162	0.38	161	0.38	153	0.36	154	0.36
Asp	GAU	673	1.63	673	1.63	680	1.61	678	1.62	680	1.62	676	1.61	682	1.62	673	1.62	680	1.62	686	1.63	678	1.62	687	1.62	685	1.62	686	1.64	690	1.64
Cys	UGC	63	0.52	61	0.5	58	0.48	55	0.45	56	0.46	55	0.46	56	0.46	56	0.46	56	0.46	57	0.47	56	0.46	56	0.47	54	0.45	54	0.45	57	0.46
Cys	UGU	180	1.48	183	1.5	186	1.52	188	1.55	185	1.54	182	1.54	186	1.54	185	1.54	186	1.54	188	1.53	186	1.54	182	1.53	186	1.55	187	1.55	189	1.54
Gln	CAG	171	0.46	171	0.46	175	0.46	172	0.45	172	0.45	173	0.46	174	0.46	171	0.45	173	0.45	175	0.46	174	0.46	179	0.47	176	0.46	175	0.46	177	0.47
Gln	CAA	578	1.54	574	1.54	582	1.54	595	1.55	593	1.55	585	1.54	590	1.54	585	1.55	589	1.55	593	1.54	589	1.54	584	1.53	586	1.54	582	1.54	581	1.53
Glu	GAG	280	0.5	283	0.51	288	0.51	291	0.51	295	0.52	292	0.52	290	0.51	289	0.51	291	0.51	287	0.5	291	0.51	287	0.5	288	0.51	296	0.52	293	0.51
Glu	GAA	844	1.5	837	1.49	844	1.49	843	1.49	847	1.48	839	1.48	842	1.49	842	1.49	846	1.49	855	1.5	854	1.49	857	1.5	837	1.49	850	1.48	851	1.49
Gly	GGC	142	0.39	146	0.4	140	0.38	141	0.39	141	0.39	143	0.39	141	0.39	141	0.39	142	0.39	143	0.39	140	0.38	138	0.37	134	0.37	131	0.36	135	0.37
Gly	GGG	239	0.65	238	0.65	243	0.66	236	0.64	236	0.64	239	0.65	239	0.65	238	0.66	239	0.66	240	0.66	233	0.63	236	0.64	236	0.64	226	0.62	229	0.62
Gly	GGU	477	1.3	474	1.29	480	1.31	478	1.31	479	1.31	478	1.31	478	1.31	470	1.3	475	1.3	473	1.3	480	1.31	482	1.31	484	1.32	485	1.32	486	1.32
Gly	GGA	610	1.66	609	1.66	604	1.65	609	1.66	608	1.66	602	1.65	605	1.65	595	1.65	601	1.65	603	1.65	617	1.68	620	1.68	612	1.67	623	1.7	622	1.69
His	CAC	118	0.45	122	0.46	120	0.45	118	0.44	119	0.45	117	0.44	119	0.45	117	0.44	119	0.45	125	0.47	116	0.44	117	0.44	117	0.44	112	0.43	117	0.44
His	CAU	410	1.55	405	1.54	415	1.55	416	1.56	412	1.55	414	1.56	414	1.55	410	1.56	414	1.55	407	1.53	413	1.56	414	1.56	415	1.56	414	1.57	416	1.56
Ile	AUC	343	0.55	347	0.55	352	0.56	347	0.55	344	0.55	339	0.54	341	0.54	344	0.55	346	0.55	343	0.55	349	0.55	348	0.55	343	0.55	346	0.55	350	0.55
Ile	AUA	603	0.97	612	0.98	618	0.98	608	0.97	616	0.98	617	0.98	616	0.98	602	0.97	615	0.98	602	0.96	613	0.97	608	0.97	610	0.97	606	0.96	609	0.96
Ile	AUU	922	1.48	922	1.47	917	1.46	929	1.48	931	1.48	929	1.48	927	1.48	914	1.47	922	1.47	930	1.49	933	1.48	928	1.48	924	1.48	945	1.49	942	1.49
Leu	CUG	118	0.32	115	0.32	120	0.33	117	0.32	117	0.32	120	0.33	118	0.32	117	0.33	119	0.33	110	0.3	121	0.33	118	0.32	124	0.34	116	0.32	118	0.32
Leu	CUC	135	0.37	128	0.35	133	0.36	130	0.36	130	0.36	130	0.36	135	0.37	133	0.37	133	0.37	127	0.35	130	0.36	131	0.36	132	0.36	134	0.37	134	0.37
Leu	CUA	289	0.8	290	0.8	293	0.8	295	0.81	293	0.8	296	0.81	289	0.8	286	0.8	291	0.8	292	0.8	287	0.79	297	0.82	282	0.78	290	0.79	292	0.8
Leu	CUU	442	1.22	447	1.24	442	1.21	446	1.23	444	1.22	440	1.21	440	1.21	439	1.22	441	1.21	452	1.24	448	1.23	448	1.23	449	1.24	452	1.23	455	1.24
Leu	UUG	468	1.29	464	1.28	461	1.26	467	1.28	467	1.28	463	1.27	467	1.29	462	1.29	467	1.29	465	1.28	458	1.26	459	1.26	448	1.24	452	1.23	449	1.22
Leu	UUA	727	2	724	2	738	2.02	729	2	734	2.02	734	2.02	730	2.01	717	2	727	2	733	2.02	741	2.03	730	2.01	738	2.04	753	2.06	754	2.05
Lys	AAG	255	0.46	256	0.47	254	0.46	264	0.48	263	0.48	255	0.46	260	0.47	259	0.47	264	0.48	263	0.47	269	0.49	267	0.48	263	0.47	254	0.45	254	0.45
Lys	AAA	844	1.54	838	1.53	856	1.54	833	1.52	843	1.52	842	1.54	838	1.53	833	1.53	839	1.52	852	1.53	840	1.51	846	1.52	847	1.53	872	1.55	874	1.55
Met	AUG	492	1	487	1	500	1	493	1	493	1	496	1	493	1	489	1	495	1	495	1	488	1	492	1	486	1	490	1	489	1
Phe	UUC	414	0.68	414	0.68	410	0.67	409	0.67	411	0.68	411	0.68	410	0.67	401	0.68	409	0.67	416	0.68	412	0.68	409	0.67	412	0.67	407	0.66	414	0.67
Phe	UUU	797	1.32	800	1.32	806	1.33	807	1.33	804	1.32	804	1.32	805	1.33	783	1.32	805	1.33	811	1.32	802	1.32	812	1.33	812	1.33	823	1.34	822	1.33
Pro	CCG	98	0.45	93	0.43	91	0.42	97	0.45	100	0.46	99	0.46	99	0.46	99	0.46	100	0.46	94	0.44	88	0.41	98	0.46	92	0.43	92	0.43	90	0.42
Pro	CCC	201	0.92	199	0.92	203	0.94	202	0.93	201	0.93	203	0.94	200	0.93	202	0.94	203	0.94	201	0.94	200	0.92	199	0.93	195	0.91	190	0.88	193	0.9
Pro	CCA	241	1.11	244	1.13	238	1.1	242	1.12	235	1.09	235	1.09	239	1.11	235	1.09	236	1.09	229	1.07	244	1.13	236	1.1	235	1.1	241	1.12	244	1.13
Pro	CCU	330	1.52	329	1.52	330	1.53	327	1.51	326	1.51	326	1.51	326	1.51	325	1.51	326	1.51	333	1.55	333	1.54	327	1.52	335	1.56	336	1.56	335	1.55
Ser	AGC	89	0.34	89	0.34	92	0.34	88	0.33	91	0.34	88	0.33	88	0.33	89	0.34	91	0.34	90	0.33	85	0.32	89	0.33	90	0.33	86	0.32	89	0.33
Ser	UCG	148	0.56	147	0.55	147	0.55	147	0.55	149	0.56	154	0.58	148	0.55	145	0.55	148	0.55	154	0.57	158	0.59	152	0.57	151	0.56	149	0.55	149	0.56
Ser	UCC	241	0.91	241	0.91	248	0.93	245	0.92	240	0.9	243	0.91	244	0.91	243	0.93	246	0.92	250	0.93	248	0.93	254	0.95	241	0.9	250	0.93	242	0.9
Ser	UCA	306	1.16	312	1.18	320	1.19	319	1.2	321	1.2	316	1.18	322	1.2	311	1.18	317	1.19	311	1.16	313	1.17	317	1.19	325	1.21	321	1.19	323	1.2
Ser	AGU	328	1.24	332	1.25	330	1.23	330	1.24	331	1.24	334	1.25	331	1.24	327	1.24	329	1.23	335	1.25	331	1.24	333	1.24	335	1.25	341	1.27	338	1.26
Ser	UCU	471	1.79	472	1.78	470	1.75	471	1.77	473	1.77	470	1.76	472	1.76	461	1.76	470	1.76	472	1.76	469	1.75	460	1.72	472	1.75	470	1.74	469	1.75
TER	UGA	12	0.69	12	0.69	12	0.69	13	0.75	13	0.75	13	0.75	13	0.75	12	0.69	13	0.75	13	0.75	10	0.58	11	0.63	12	0.69	12	0.69	12	0.69
TER	UAG	15	0.87	15	0.87	14	0.81	15	0.87	15	0.87	15	0.87	14	0.81	14	0.81	14	0.81	13	0.75	13	0.75	13	0.75	15	0.87	15	0.87	15	0.87
TER	UAA	25	1.44	25	1.44	26	1.5	24	1.38	24	1.38	24	1.38	25	1.44	26	1.5	25	1.44	26	1.5	29	1.67	28	1.62	25	1.44	25	1.44	25	1.44
Thr	ACG	112	0.43	114	0.43	112	0.43	115	0.43	113	0.42	108	0.41	112	0.42	113	0.43	113	0.42	109	0.41	108	0.41	111	0.42	111	0.42	109	0.41	112	0.42
Thr	ACC	183	0.7	182	0.69	182	0.69	185	0.69	189	0.71	188	0.71	188	0.71	185	0.7	187	0.7	183	0.68	185	0.69	183	0.69	188	0.71	183	0.69	185	0.69
Thr	ACA	325	1.23	325	1.23	321	1.22	323	1.21	329	1.23	326	1.23	325	1.22	323	1.22	326	1.22	330	1.23	334	1.25	322	1.22	324	1.22	327	1.23	333	1.24
Thr	ACU	433	1.64	438	1.65	437	1.66	442	1.66	439	1.64	440	1.66	441	1.65	434	1.65	442	1.66	454	1.69	438	1.65	441	1.67	438	1.65	448	1.68	446	1.66
Trp	UGG	382	1	383	1	383	1	384	1	385	1	382	1	385	1	382	1	385	1	385	1	384	1	385	1	384	1	383	1	380	1
Tyr	UAC	147	0.36	150	0.37	154	0.38	149	0.37	150	0.37	149	0.37	148	0.37	145	0.37	148	0.37	148	0.37	145	0.36	149	0.37	155	0.38	152	0.37	147	0.36
Tyr	UAU	664	1.64	665	1.63	665	1.62	655	1.63	657	1.63	660	1.63	662	1.63	647	1.63	662	1.63	661	1.63	669	1.64	663	1.63	653	1.62	660	1.63	675	1.64
Val	GUC	130	0.45	135	0.46	128	0.44	132	0.46	130	0.45	130	0.45	130	0.45	130	0.45	132	0.45	127	0.43	129	0.44	130	0.45	129	0.45	130	0.45	130	0.45
Val	GUG	159	0.55	159	0.55	159	0.55	158	0.55	161	0.55	157	0.54	159	0.55	156	0.54	158	0.54	167	0.57	167	0.57	157	0.54	164	0.57	167	0.57	171	0.59
Val	GUU	433	1.49	436	1.5	434	1.49	429	1.49	433	1.49	433	1.5	434	1.49	430	1.5	435	1.5	433	1.48	440	1.51	434	1.49	433	1.5	429	1.47	429	1.47
Val	GUA	439	1.51	434	1.49	441	1.52	436	1.51	438	1.51	436	1.51	440	1.51	434	1.51	438	1.51	443	1.51	429	1.47	445	1.53	432	1.49	440	1.51	438	1.5

## Sheet: Table S7
	Table S7 The statistics of Codon Usage Bias of 15 plastomes
		Length	Codons number	CAI	CBI	Fop	Nc	GC3s	GC%
1	A. wallichii	63222	21074	0.164	-0.111	0.348	48.73	0.258	37.5
2	A. wallichii var. platyphyllum	63243	21081	0.164	-0.113	0.347	48.74	0.258	37.4
3	A. macranthum	63678	21226	0.164	-0.112	0.348	48.68	0.258	37.4
4	A. fasciculatum	63525	21175	0.163	-0.116	0.345	48.57	0.257	37.4
5	A. xiangchengense	63651	21217	0.164	-0.115	0.346	48.63	0.257	37.4
6	A. hookeri var. muliens	63501	21167	0.163	-0.115	0.346	48.63	0.257	37.4
7	A. chienchuanense	63552	21184	0.164	-0.115	0.346	48.62	0.257	37.4
8	A. omeiense	62814	20938	0.164	-0.113	0.347	48.71	0.258	37.5
9	A. hookeri	63528	21176	0.164	-0.114	0.347	48.67	0.258	37.4
10	A. ursinum	63735	21245	0.165	-0.115	0.347	48.56	0.257	37.3
11	A. kingdonii	63666	21222	0.164	-0.115	0.346	48.53	0.257	37.3
12	A. monanthum	63717	21239	0.165	-0.113	0.347	48.7	0.257	37.4
13	A. trifurcatum	63483	21161	0.165	-0.113	0.347	48.57	0.256	37.4
14	A. farreri	63813	21271	0.165	-0.115	0.346	48.37	0.253	37.2
15	A. cyathophorum	63960	21320	0.165	-0.115	0.346	48.45	0.254	37.2
	CAI: Codon adaptation index, CBI: Codon bias index, Fop: Frequency of optimal codons, Nc: Effective number of codons, GC3s: GC of synonymous codons 3rd positions

## Sheet: Table S8
Table S8 RNA editing sites analyses of the 15 plastomes
specise	Gene	Nt Pos	AA Pos	Align Col	Effect	Score	Site Number	Total Site Number
A. wallichii	accD (C = 0.8)	1157	386	425	TCA (S) => TTA (L)	1
		1361	454	493	TCA (S) => TTA (L)	1	2
	atpA (C = 0.8)	944	315	315	TCA (S) => TTA (L)	1	1
	atpI (C = 0.8)	443	148	151	CCC (P) => CTC (L)	1	1
	ccsA (C = 0.8)	863	288	299	TCA (S) => TTA (L)	1	1
	clpP (C = 0.8)	559	187	187	CAT (H) => TAT (Y)	1	1
	matK (C = 0.8)	182	61	64	TCA (S) => TTA (L)	1
		490	164	170	CAT (H) => TAT (Y)	1
		709	237	243	CTT (L) => TTT (F)	0.86
		949	317	323	CAT (H) => TAT (Y)	1	4
	ndhA (C = 0.8)	56	19	19	TCG (S) => TTG (L)	1
		482	161	161	TCA (S) => TTA (L)	1
		572	191	191	TCA (S) => TTA (L)	1
		1079	360	360	TCC (S) => TTC (F)	1	4
	ndhB (C = 0.8)	149	50	50	TCA (S) => TTA (L)	1
		467	156	156	CCA (P) => CTA (L)	1
		542	181	181	ACG (T) => ATG (M)	1
		586	196	196	CAT (H) => TAT (Y)	1
		611	204	204	TCA (S) => TTA (L)	0.8
		704	235	235	TCC (S) => TTC (F)	1
		737	246	246	CCA (P) => CTA (L)	1
		830	277	277	TCA (S) => TTA (L)	1
		836	279	279	TCA (S) => TTA (L)	1
		1102	368	368	CGC (R) => TGC (C)	1
		1112	371	371	TCA (S) => TTA (L)	1
		1193	398	398	TCA (S) => TTA (L)	1
		1255	419	419	CAT (H) => TAT (Y)	1
		1481	494	494	CCA (P) => CTA (L)	1	14
	ndhD (C = 0.8)	44	15	15	ACG (T) => ATG (M)	1
		101	34	34	TCA (S) => TTA (L)	1
		716	239	239	TCG (S) => TTG (L)	1
		920	307	307	TCA (S) => TTA (L)	1
		989	330	330	ACA (T) => ATA (I)	1
		1300	434	434	CTT (L) => TTT (F)	1	6
	ndhF (C = 0.8)	259	87	87	CAC (H) => TAC (Y)	1
		290	97	97	TCA (S) => TTA (L)	1
		1733	578	593	ACA (T) => ATA (I)	1
		2188	730	750	CTT (L) => TTT (F)	1	4
	ndhG (C = 0.8)	146	49	49	TCG (S) => TTG (L)	0.8	1
	petB (C = 0.8)	427	143	143	CGG (R) => TGG (W)	1
		620	207	207	CCA (P) => CTA (L)	1	2
	petG (C = 0.8)	98	33	33	TCT (S) => TTT (F)	0.86	1
	psbF (C = 0.8)	77	26	26	TCT (S) => TTT (F)	1	1
	rpl20 (C = 0.8)	308	103	103	TCA (S) => TTA (L)	0.86	1
	rpoA (C = 0.8)	230	77	77	ACA (T) => ATA (I)	1
		368	123	123	TCA (S) => TTA (L)	1	2
	rpoB (C = 0.8)	338	113	113	TCT (S) => TTT (F)	1
		473	158	159	TCG (S) => TTG (L)	0.86
		551	184	185	TCA (S) => TTA (L)	1
		566	189	190	TCA (S) => TTA (L)	1
		623	208	209	TCG (S) => TTG (L)	0.86
		1360	454	466	CTT (L) => TTT (F)	1	6
	rpoC1 (C = 0.8)	203	68	68	TCT (S) => TTT (F)	1	1
	rpoC2 (C = 0.8)	905	302	314	GCC (A) => GTC (V)	0.86
		2174	725	911	ACA (T) => ATA (I)	1
		3212	1071	1282	TCC (S) => TTC (F)	0.86
		3803	1268	1483	TCG (S) => TTG (L)	0.86	4
	rps8 (C = 0.8)	182	61	61	TCA (S) => TTA (L)	0.86	1
	rps14 (C = 0.8)	158	53	56	TCA (S) => TTA (L)	1	1
	ycf3 (C = 0.8)	44	15	15	TCT (S) => TTT (F)	1
		185	62	62	ACG (T) => ATG (M)	1
		191	64	64	TCA (S) => TTA (L)	1	3	62
A. wallichii var. platyphyllum	accD (C = 0.8)	1157	386	425	TCA (S) => TTA (L)	1
		1361	454	493	TCA (S) => TTA (L)	1	2
	atpA (C = 0.8)	944	315	315	TCA (S) => TTA (L)	1	1
	atpI (C = 0.8)	149	50	52	GCA (A) => GTA (V)	1
		443	148	151	CCC (P) => CTC (L)	1	2
	ccsA (C = 0.8)	863	288	299	TCA (S) => TTA (L)	1	1
	clpP (C = 0.8)	559	187	187	CAT (H) => TAT (Y)	1	1
	matK (C = 0.8)	182	61	64	TCA (S) => TTA (L)	1
		490	164	170	CAT (H) => TAT (Y)	1
		709	237	243	CTT (L) => TTT (F)	0.86	3
	ndhA (C = 0.8)	56	19	19	TCG (S) => TTG (L)	1
		482	161	161	TCA (S) => TTA (L)	1
		572	191	191	TCA (S) => TTA (L)	1
		1079	360	360	TCC (S) => TTC (F)	1	4
	ndhB (C = 0.8)	149	50	50	TCA (S) => TTA (L)	1
		467	156	156	CCA (P) => CTA (L)	1
		542	181	181	ACG (T) => ATG (M)	1
		586	196	196	CAT (H) => TAT (Y)	1
		611	204	204	TCA (S) => TTA (L)	0.8
		704	235	235	TCC (S) => TTC (F)	1
		737	246	246	CCA (P) => CTA (L)	1
		830	277	277	TCA (S) => TTA (L)	1
		836	279	279	TCA (S) => TTA (L)	1
		1102	368	368	CGC (R) => TGC (C)	1
		1112	371	371	TCA (S) => TTA (L)	1
		1193	398	398	TCA (S) => TTA (L)	1
		1255	419	419	CAT (H) => TAT (Y)	1
		1481	494	494	CCA (P) => CTA (L)	1	14
	ndhD (C = 0.8)	44	15	15	ACG (T) => ATG (M)	1
		101	34	34	TCA (S) => TTA (L)	1
		716	239	239	TCG (S) => TTG (L)	1
		920	307	307	TCA (S) => TTA (L)	1
		989	330	330	ACA (T) => ATA (I)	1
		1300	434	434	CTT (L) => TTT (F)	1	6
	ndhF (C = 0.8)	271	91	91	CAC (H) => TAC (Y)	1
		302	101	101	TCA (S) => TTA (L)	1
		1745	582	597	ACA (T) => ATA (I)	1
		2197	733	754	CTT (L) => TTT (F)	1	4
	ndhG (C = 0.8)	146	49	49	TCG (S) => TTG (L)	0.8
		179	60	60	TCA (S) => TTA (L)	1	2
	petB (C = 0.8)	418	140	140	CGG (R) => TGG (W)	1
		611	204	204	CCA (P) => CTA (L)	1	2
	petG (C = 0.8)	14	5	5	TCT (S) => TTT (F)	0.86	1
	psbF (C = 0.8)	77	26	26	TCT (S) => TTT (F)	1	1
	rpl20 (C = 0.8)	308	103	103	TCA (S) => TTA (L)	0.86	1
	rpoA (C = 0.8)	230	77	77	ACA (T) => ATA (I)	1
		368	123	123	TCA (S) => TTA (L)	1	2
	rpoB (C = 0.8)	338	113	113	TCT (S) => TTT (F)	1
		473	158	159	TCG (S) => TTG (L)	0.86
		551	184	185	TCA (S) => TTA (L)	1
		566	189	190	TCA (S) => TTA (L)	1
		623	208	209	TCG (S) => TTG (L)	0.86
		1360	454	466	CTT (L) => TTT (F)	1	6
	rpoC1 (C = 0.8)	203	68	68	TCT (S) => TTT (F)	1	1
	rpoC2 (C = 0.8)	905	302	314	GCC (A) => GTC (V)	0.86
		2174	725	911	ACA (T) => ATA (I)	1
		3212	1071	1282	TCC (S) => TTC (F)	0.86
		3803	1268	1483	TCG (S) => TTG (L)	0.86	4
	rps8 (C = 0.8)	182	61	61	TCA (S) => TTA (L)	0.86	1
	rps14 (C = 0.8)	158	53	56	TCA (S) => TTA (L)	1	1
	ycf3 (C = 0.8)	44	15	15	TCT (S) => TTT (F)	1
		185	62	62	ACG (T) => ATG (M)	1
		191	64	64	TCA (S) => TTA (L)	1	3	63
A. macranthum	accD (C = 0.8)	1157	386	425	TCA (S) => TTA (L)	1
		1361	454	493	TCA (S) => TTA (L)	1	2
	atpA (C = 0.8)	944	315	315	TCA (S) => TTA (L)	1	1
	atpB (C = 0.8)	1487	496	496	TCG (S) => TTG (L)	1	1
	atpI (C = 0.8)	443	148	151	CCC (P) => CTC (L)	1	1
	ccsA (C = 0.8)	863	288	299	TCA (S) => TTA (L)	1	1
	clpP (C = 0.8)	559	187	187	CAT (H) => TAT (Y)	1	1
	matK (C = 0.8)	182	61	64	TCA (S) => TTA (L)	1
		490	164	170	CAT (H) => TAT (Y)	1
		709	237	243	CTT (L) => TTT (F)	0.86
		949	317	323	CAT (H) => TAT (Y)	1
		1327	443	449	CAT (H) => TAT (Y)	1	5
	ndhA (C = 0.8)	56	19	19	TCG (S) => TTG (L)	1
		482	161	161	TCA (S) => TTA (L)	1
		572	191	191	TCA (S) => TTA (L)	1
		1079	360	360	TCC (S) => TTC (F)	1	4
	ndhB (C = 0.8)	149	50	50	TCA (S) => TTA (L)	1
		467	156	156	CCA (P) => CTA (L)	1
		586	196	196	CAT (H) => TAT (Y)	1
		611	204	204	TCA (S) => TTA (L)	0.8
		704	235	235	TCC (S) => TTC (F)	1
		737	246	246	CCA (P) => CTA (L)	1
		830	277	277	TCA (S) => TTA (L)	1
		836	279	279	TCA (S) => TTA (L)	1
		1102	368	368	CGC (R) => TGC (C)	1
		1112	371	371	TCA (S) => TTA (L)	1
		1193	398	398	TCA (S) => TTA (L)	1
		1255	419	419	CAT (H) => TAT (Y)	1
		1481	494	494	CCA (P) => CTA (L)	1	13
	ndhD (C = 0.8)	44	15	15	ACG (T) => ATG (M)	1
		101	34	34	TCA (S) => TTA (L)	1
		716	239	239	TCA (S) => TTA (L)	1
		920	307	307	TCA (S) => TTA (L)	1
		989	330	330	ACA (T) => ATA (I)	1
		1300	434	434	CTT (L) => TTT (F)	1	6
	ndhF (C = 0.8)	271	91	91	CAC (H) => TAC (Y)	1
		302	101	101	TCA (S) => TTA (L)	1
		1745	582	597	ACA (T) => ATA (I)	1	3
	ndhG (C = 0.8)	146	49	49	TCG (S) => TTG (L)	0.8
		179	60	60	TCA (S) => TTA (L)	1	2
	petB (C = 0.8)	427	143	143	CGG (R) => TGG (W)	1
		620	207	207	CCA (P) => CTA (L)	1	2
	petG (C = 0.8)	14	5	5	TCT (S) => TTT (F)	0.86	1
	psbF (C = 0.8)	77	26	26	TCT (S) => TTT (F)	1	1
	rpl20 (C = 0.8)	308	103	103	TCA (S) => TTA (L)	0.86	1
	rpoA (C = 0.8)	368	123	123	TCA (S) => TTA (L)	1	1
	rpoB (C = 0.8)	338	113	113	TCT (S) => TTT (F)	1
		473	158	159	TCG (S) => TTG (L)	0.86
		551	184	185	TCA (S) => TTA (L)	1
		566	189	190	TCA (S) => TTA (L)	1
		623	208	209	TCG (S) => TTG (L)	0.86
		1360	454	466	CTT (L) => TTT (F)	1	6
	rpoC1 (C = 0.8)	203	68	68	TCT (S) => TTT (F)	1	1
	rpoC2 (C = 0.8)	905	302	314	GCC (A) => GTC (V)	0.86
		3212	1071	1282	TCC (S) => TTC (F)	0.86
		3803	1268	1483	TCG (S) => TTG (L)	0.86	3
	rps8 (C = 0.8)	182	61	61	TCA (S) => TTA (L)	0.86	1
	rps14 (C = 0.8)	158	53	56	TCA (S) => TTA (L)	1	1
	ycf3 (C = 0.8)	44	15	15	TCT (S) => TTT (F)	1
		185	62	62	ACG (T) => ATG (M)	1
		191	64	64	TCA (S) => TTA (L)	1	3	61
A. fasciculatum	accD (C = 0.8)	1157	386	425	TCA (S) => TTA (L)	1
		1361	454	493	TCA (S) => TTA (L)	1	2
	atpA (C = 0.8)	944	315	315	TCA (S) => TTA (L)	1	1
	atpI (C = 0.8)	443	148	151	CCC (P) => CTC (L)	1	1
	ccsA (C = 0.8)	863	288	299	TCA (S) => TTA (L)	1	1
	clpP (C = 0.8)	559	187	187	CAT (H) => TAT (Y)	1	1
	matK (C = 0.8)	182	61	64	TCA (S) => TTA (L)	1
		490	164	170	CAT (H) => TAT (Y)	1
		709	237	243	CTT (L) => TTT (F)	0.86
		949	317	323	CAT (H) => TAT (Y)	1	4
	ndhA (C = 0.8)	56	19	19	TCG (S) => TTG (L)	1
		482	161	161	TCA (S) => TTA (L)	1
		572	191	191	TCA (S) => TTA (L)	1
		962	321	321	TCT (S) => TTT (F)	1
		1079	360	360	TCT (S) => TTT (F)	1	5
	ndhB (C = 0.8)	149	50	50	TCA (S) => TTA (L)	1
		467	156	156	CCA (P) => CTA (L)	1
		542	181	181	ACG (T) => ATG (M)	1
		586	196	196	CAT (H) => TAT (Y)	1
		611	204	204	TCA (S) => TTA (L)	0.8
		704	235	235	TCC (S) => TTC (F)	1
		737	246	246	CCA (P) => CTA (L)	1
		830	277	277	TCA (S) => TTA (L)	1
		836	279	279	TCA (S) => TTA (L)	1
		1102	368	368	CGC (R) => TGC (C)	1
		1112	371	371	TCA (S) => TTA (L)	1
		1193	398	398	TCA (S) => TTA (L)	1
		1255	419	419	CAT (H) => TAT (Y)	1
		1481	494	494	CCA (P) => CTA (L)	1	14
	ndhD (C = 0.8)	44	15	15	ACG (T) => ATG (M)	1
		101	34	34	TCA (S) => TTA (L)	1
		716	239	239	TCA (S) => TTA (L)	1
		920	307	307	TCA (S) => TTA (L)	1
		989	330	330	ACA (T) => ATA (I)	1
		1300	434	434	CTT (L) => TTT (F)	1	6
	ndhF (C = 0.8)	271	91	91	CAC (H) => TAC (Y)	1
		302	101	101	TCA (S) => TTA (L)	1
		1745	582	597	ACA (T) => ATA (I)	1	3
	ndhG (C = 0.8)	146	49	49	TCG (S) => TTG (L)	0.8
		179	60	60	TCA (S) => TTA (L)	1	2
	petB (C = 0.8)	418	140	140	CGG (R) => TGG (W)	1
		611	204	204	CCA (P) => CTA (L)	1	2
	petG (C = 0.8)	98	33	33	TCT (S) => TTT (F)	0.86	1
	psbF (C = 0.8)	77	26	26	TCT (S) => TTT (F)	1	1
	rpl20 (C = 0.8)	308	103	103	TCA (S) => TTA (L)	0.86	1
	rpoA (C = 0.8)	368	123	123	TCA (S) => TTA (L)	1	1
	rpoB (C = 0.8)	338	113	113	TCT (S) => TTT (F)	1
		473	158	159	TCG (S) => TTG (L)	0.86
		551	184	185	TCA (S) => TTA (L)	1
		566	189	190	TCA (S) => TTA (L)	1
		623	208	209	TCG (S) => TTG (L)	0.86
		1360	454	466	CTT (L) => TTT (F)	1	6
	rpoC1 (C = 0.8)	182	61	61	TCT (S) => TTT (F)	1	1
	rpoC2 (C = 0.8)	905	302	314	GCC (A) => GTC (V)	0.86
		2174	725	911	ACA (T) => ATA (I)	1
		3218	1073	1284	TCC (S) => TTC (F)	0.86
		3809	1270	1485	TCG (S) => TTG (L)	0.86	4
	rps8 (C = 0.8)	182	61	61	TCA (S) => TTA (L)	0.86	1
	rps14 (C = 0.8)	158	53	56	TCA (S) => TTA (L)	1	1
	ycf3 (C = 0.8)	44	15	15	TCT (S) => TTT (F)	1
		185	62	62	ACG (T) => ATG (M)	1
		191	64	64	TCA (S) => TTA (L)	1	3	62
A. xiangchengense	accD (C = 0.8)	1157	386	425	TCA (S) => TTA (L)	1
		1361	454	493	TCA (S) => TTA (L)	1	2
	atpA (C = 0.8)	944	315	315	TCA (S) => TTA (L)	1	1
	atpI (C = 0.8)	443	148	151	CCC (P) => CTC (L)	1	1
	clpP (C = 0.8)	559	187	187	CAT (H) => TAT (Y)	1	1
	matK (C = 0.8)	182	61	64	TCA (S) => TTA (L)	1
		490	164	170	CAT (H) => TAT (Y)	1
		709	237	243	CTT (L) => TTT (F)	0.86
		949	317	323	CAT (H) => TAT (Y)	1	4
	ndhA (C = 0.8)	56	19	19	TCG (S) => TTG (L)	1
		482	161	161	TCA (S) => TTA (L)	1
		572	191	191	TCA (S) => TTA (L)	1
		1079	360	360	TCC (S) => TTC (F)	1	4
	ndhB (C = 0.8)	149	50	50	TCA (S) => TTA (L)	1
		467	156	156	CCA (P) => CTA (L)	1
		542	181	181	ACG (T) => ATG (M)	1
		586	196	196	CAT (H) => TAT (Y)	1
		611	204	204	TCA (S) => TTA (L)	0.8
		704	235	235	TCC (S) => TTC (F)	1
		737	246	246	CCA (P) => CTA (L)	1
		830	277	277	TCA (S) => TTA (L)	1
		836	279	279	TCA (S) => TTA (L)	1
		1102	368	368	CGC (R) => TGC (C)	1
		1112	371	371	TCA (S) => TTA (L)	1
		1193	398	398	TCA (S) => TTA (L)	1
		1255	419	419	CAT (H) => TAT (Y)	1
		1481	494	494	CCA (P) => CTA (L)	1	14
	ndhD (C = 0.8)	44	15	15	ACG (T) => ATG (M)	1
		101	34	34	TCA (S) => TTA (L)	1
		716	239	239	TCA (S) => TTA (L)	1
		920	307	307	TCA (S) => TTA (L)	1
		989	330	330	ACA (T) => ATA (I)	1
		1300	434	434	CTT (L) => TTT (F)	1	6
	ndhF (C = 0.8)	349	117	117	CAC (H) => TAC (Y)	1
		380	127	127	TCA (S) => TTA (L)	1
		1823	608	623	ACA (T) => ATA (I)	1	3
	ndhG (C = 0.8)	122	41	41	TCG (S) => TTG (L)	0.8
		155	52	52	TCA (S) => TTA (L)	1	2
	petB (C = 0.8)	418	140	140	CGG (R) => TGG (W)	1
		611	204	204	CCA (P) => CTA (L)	1	2
	petG (C = 0.8)	98	33	33	TCT (S) => TTT (F)	0.86	1
	psbF (C = 0.8)	77	26	26	TCT (S) => TTT (F)	1	1
	rpl20 (C = 0.8)	308	103	103	TCA (S) => TTA (L)	0.86	1
	rpoA (C = 0.8)	368	123	123	TCA (S) => TTA (L)	1	1
	rpoB (C = 0.8)	338	113	113	TCT (S) => TTT (F)	1
		473	158	159	TCG (S) => TTG (L)	0.86
		551	184	185	TCA (S) => TTA (L)	1
		566	189	190	TCA (S) => TTA (L)	1
		623	208	209	TCG (S) => TTG (L)	0.86
		1360	454	466	CTT (L) => TTT (F)	1	6
	rpoC1 (C = 0.8)	203	68	68	TCT (S) => TTT (F)	1	1
	rpoC2 (C = 0.8)	905	302	314	GCC (A) => GTC (V)	0.86
		2180	727	911	ACA (T) => ATA (I)	1
		3218	1073	1282	TCC (S) => TTC (F)	0.86
		3809	1270	1483	TCG (S) => TTG (L)	0.86	4
	rps8 (C = 0.8)	182	61	61	TCA (S) => TTA (L)	0.86	1
	rps14 (C = 0.8)	158	53	56	TCA (S) => TTA (L)	1	1
	ycf3 (C = 0.8)	44	15	15	TCT (S) => TTT (F)	1
		185	62	62	ACG (T) => ATG (M)	1
		191	64	64	TCA (S) => TTA (L)	1	3	60
A. hookeri var. muliens	accD (C = 0.8)	1172	391	429	TCA (S) => TTA (L)	1
		1376	459	497	TCA (S) => TTA (L)	1	2
	atpA (C = 0.8)	944	315	315	TCA (S) => TTA (L)	1	1
	atpI (C = 0.8)	443	148	151	CCC (P) => CTC (L)	1	1
	clpP (C = 0.8)	559	187	187	CAT (H) => TAT (Y)	1	1
	matK (C = 0.8)	182	61	64	TCA (S) => TTA (L)	1
		490	164	170	CAT (H) => TAT (Y)	1
		709	237	243	CTT (L) => TTT (F)	0.86
		949	317	323	CAT (H) => TAT (Y)	1	4
	ndhA (C = 0.8)	56	19	19	TCG (S) => TTG (L)	1
		482	161	161	TCA (S) => TTA (L)	1
		572	191	191	TCA (S) => TTA (L)	1
		1079	360	360	TCC (S) => TTC (F)	1	4
	ndhB (C = 0.8)	149	50	50	TCA (S) => TTA (L)	1
		467	156	156	CCA (P) => CTA (L)	1
		542	181	181	ACG (T) => ATG (M)	1
		586	196	196	CAT (H) => TAT (Y)	1
		611	204	204	TCA (S) => TTA (L)	0.8
		704	235	235	TCC (S) => TTC (F)	1
		737	246	246	CCA (P) => CTA (L)	1
		830	277	277	TCA (S) => TTA (L)	1
		836	279	279	TCA (S) => TTA (L)	1
		1102	368	368	CGC (R) => TGC (C)	1
		1112	371	371	TCA (S) => TTA (L)	1
		1193	398	398	TCA (S) => TTA (L)	1
		1255	419	419	CAT (H) => TAT (Y)	1
		1481	494	494	CCA (P) => CTA (L)	1	14
	ndhD (C = 0.8)	44	15	15	ACG (T) => ATG (M)	1
		101	34	34	TCA (S) => TTA (L)	1
		716	239	239	TCG (S) => TTG (L)	1
		920	307	307	TCA (S) => TTA (L)	1
		1300	434	434	CTT (L) => TTT (F)	1	5
	ndhF (C = 0.8)	271	91	91	CAC (H) => TAC (Y)	1
		302	101	101	TCA (S) => TTA (L)	1
		1745	582	597	ACA (T) => ATA (I)	1	3
	ndhG (C = 0.8)	146	49	49	TCG (S) => TTG (L)	0.8
		179	60	60	TCA (S) => TTA (L)	1	2
	petB (C = 0.8)	418	140	140	CGG (R) => TGG (W)	1
		611	204	204	CCA (P) => CTA (L)	1	2
	petG (C = 0.8)	14	5	5	TCT (S) => TTT (F)	0.86	1
	psbF (C = 0.8)	77	26	26	TCT (S) => TTT (F)	1	1
	rpl20 (C = 0.8)	308	103	103	TCA (S) => TTA (L)	0.86	1
	rpoA (C = 0.8)	368	123	123	TCA (S) => TTA (L)	1	1
	rpoB (C = 0.8)	338	113	113	TCT (S) => TTT (F)	1
		473	158	159	TCG (S) => TTG (L)	0.86
		551	184	185	TCA (S) => TTA (L)	1
		566	189	190	TCA (S) => TTA (L)	1
		623	208	209	TCG (S) => TTG (L)	0.86
		1360	454	466	CTT (L) => TTT (F)	1	6
	rpoC1 (C = 0.8)	203	68	68	TCT (S) => TTT (F)	1	1
	rpoC2 (C = 0.8)	905	302	314	GCC (A) => GTC (V)	0.86
		2180	727	911	ACA (T) => ATA (I)	1
		2611	871	1059	CGG (R) => TGG (W)	1
		3218	1073	1282	TCC (S) => TTC (F)	0.86
		3809	1270	1483	TCG (S) => TTG (L)	0.86	5
	rps8 (C = 0.8)	182	61	61	TCA (S) => TTA (L)	0.86	1
	rps14 (C = 0.8)	158	53	56	TCA (S) => TTA (L)	1	1
	ycf3 (C = 0.8)	44	15	15	TCT (S) => TTT (F)	1
		185	62	62	ACG (T) => ATG (M)	1
		191	64	64	TCA (S) => TTA (L)	1	3	60
A. chienchuanense	accD (C = 0.8)	1157	386	425	TCA (S) => TTA (L)	1
		1361	454	493	TCA (S) => TTA (L)	1	2
	atpA (C = 0.8)	914	305	305	TCA (S) => TTA (L)	1	1
	atpI (C = 0.8)	443	148	151	CCC (P) => CTC (L)	1	1
	clpP (C = 0.8)	559	187	187	CAT (H) => TAT (Y)	1	1
	matK (C = 0.8)	182	61	64	TCA (S) => TTA (L)	1
		490	164	170	CAT (H) => TAT (Y)	1
		709	237	243	CTT (L) => TTT (F)	0.86
		949	317	323	CAT (H) => TAT (Y)	1	4
	ndhA (C = 0.8)	56	19	19	TCG (S) => TTG (L)	1
		482	161	161	TCA (S) => TTA (L)	1
		572	191	191	TCA (S) => TTA (L)	1
		1079	360	360	TCC (S) => TTC (F)	1	4
	ndhB (C = 0.8)	149	50	50	TCA (S) => TTA (L)	1
		467	156	156	CCA (P) => CTA (L)	1
		542	181	181	ACG (T) => ATG (M)	1
		586	196	196	CAT (H) => TAT (Y)	1
		611	204	204	TCA (S) => TTA (L)	0.8
		704	235	235	TCC (S) => TTC (F)	1
		737	246	246	CCA (P) => CTA (L)	1
		830	277	277	TCA (S) => TTA (L)	1
		836	279	279	TCA (S) => TTA (L)	1
		1102	368	368	CGC (R) => TGC (C)	1
		1112	371	371	TCA (S) => TTA (L)	1
		1193	398	398	TCA (S) => TTA (L)	1
		1255	419	419	CAT (H) => TAT (Y)	1
		1481	494	494	CCA (P) => CTA (L)	1	14
	ndhD (C = 0.8)	44	15	15	ACG (T) => ATG (M)	1
		101	34	34	TCA (S) => TTA (L)	1
		716	239	239	TCA (S) => TTA (L)	1
		920	307	307	TCA (S) => TTA (L)	1
		989	330	330	ACA (T) => ATA (I)	1
		1300	434	434	CTT (L) => TTT (F)	1	6
	ndhF (C = 0.8)	271	91	91	CAC (H) => TAC (Y)	1
		302	101	101	TCA (S) => TTA (L)	1
		1499	500	503	ACG (T) => ATG (M)	0.8
		1745	582	597	ACA (T) => ATA (I)	1	4
	ndhG (C = 0.8)	146	49	49	TCG (S) => TTG (L)	0.8
		179	60	60	TCA (S) => TTA (L)	1	2
	petB (C = 0.8)	427	143	143	CGG (R) => TGG (W)	1
		620	207	207	CCA (P) => CTA (L)	1	2
	petG (C = 0.8)	98	33	33	TCT (S) => TTT (F)	0.86	1
	psbF (C = 0.8)	77	26	26	TCT (S) => TTT (F)	1	1
	rpl20 (C = 0.8)	308	103	103	TCA (S) => TTA (L)	0.86	1
	rpoA (C = 0.8)	368	123	123	TCA (S) => TTA (L)	1	1
	rpoB (C = 0.8)	338	113	113	TCT (S) => TTT (F)	1
		473	158	159	TCG (S) => TTG (L)	0.86
		551	184	185	TCA (S) => TTA (L)	1
		566	189	190	TCA (S) => TTA (L)	1
		623	208	209	TCG (S) => TTG (L)	0.86
		1360	454	466	CTT (L) => TTT (F)	1	6
	rpoC1 (C = 0.8)	203	68	68	TCT (S) => TTT (F)	1	1
	rpoC2 (C = 0.8)	905	302	314	GCC (A) => GTC (V)	0.86
		2180	727	911	ACA (T) => ATA (I)	1
		3218	1073	1282	TCC (S) => TTC (F)	0.86
		3809	1270	1483	TCG (S) => TTG (L)	0.86	4
	rps8 (C = 0.8)	182	61	61	TCA (S) => TTA (L)	0.86	1
	rps14 (C = 0.8)	158	53	56	TCA (S) => TTA (L)	1	1
	ycf3 (C = 0.8)	44	15	15	TCT (S) => TTT (F)	1
		185	62	62	ACG (T) => ATG (M)	1
		191	64	64	TCA (S) => TTA (L)	1	3	61
A. omeiense	accD (C = 0.8)	1157	386	425	TCA (S) => TTA (L)	1
		1361	454	493	TCA (S) => TTA (L)	1	2
	atpA (C = 0.8)	944	315	315	TCA (S) => TTA (L)	1	1
	atpI (C = 0.8)	443	148	151	CCC (P) => CTC (L)	1	1
	clpP (C = 0.8)	559	187	187	CAT (H) => TAT (Y)	1	1
	matK (C = 0.8)	182	61	64	TCA (S) => TTA (L)	1
		490	164	170	CAT (H) => TAT (Y)	1
		709	237	243	CTT (L) => TTT (F)	0.86
		949	317	323	CAT (H) => TAT (Y)	1	4
	ndhA (C = 0.8)	56	19	19	TCG (S) => TTG (L)	1
		482	161	161	TCA (S) => TTA (L)	1
		572	191	191	TCA (S) => TTA (L)	1
		1079	360	360	TCC (S) => TTC (F)	1	4
	ndhB (C = 0.8)	149	50	50	TCA (S) => TTA (L)	1
		467	156	156	CCA (P) => CTA (L)	1
		542	181	181	ACG (T) => ATG (M)	1
		586	196	196	CAT (H) => TAT (Y)	1
		611	204	204	TCA (S) => TTA (L)	0.8
		704	235	235	TCC (S) => TTC (F)	1
		737	246	246	CCA (P) => CTA (L)	1
		830	277	277	TCA (S) => TTA (L)	1
		836	279	279	TCA (S) => TTA (L)	1
		1102	368	368	CGC (R) => TGC (C)	1
		1112	371	371	TCA (S) => TTA (L)	1
		1193	398	398	TCA (S) => TTA (L)	1
		1255	419	419	CAT (H) => TAT (Y)	1
		1481	494	494	CCA (P) => CTA (L)	1	14
	ndhD (C = 0.8)	44	15	15	ACG (T) => ATG (M)	1
		101	34	34	TCA (S) => TTA (L)	1
		716	239	239	TCA (S) => TTA (L)	1
		920	307	307	TCA (S) => TTA (L)	1
		989	330	330	ACA (T) => ATA (I)	1
		1300	434	434	CTT (L) => TTT (F)	1	6
	ndhF (C = 0.8)	271	91	91	CAC (H) => TAC (Y)	1
		302	101	101	TCA (S) => TTA (L)	1	2
	ndhG (C = 0.8)	146	49	49	TCG (S) => TTG (L)	0.8
		179	60	60	TCA (S) => TTA (L)	1	2
	petB (C = 0.8)	427	143	143	CGG (R) => TGG (W)	1
		620	207	207	CCA (P) => CTA (L)	1	2
	petG (C = 0.8)	98	33	33	TCT (S) => TTT (F)	0.86	1
	psbF (C = 0.8)	77	26	26	TCT (S) => TTT (F)	1	1
	rpl20 (C = 0.8)	308	103	103	TCA (S) => TTA (L)	0.86	1
	rpoA (C = 0.8)	368	123	123	TCA (S) => TTA (L)	1	1
	rpoB (C = 0.8)	338	113	113	TCT (S) => TTT (F)	1
		473	158	159	TCG (S) => TTG (L)	0.86
		551	184	185	TCA (S) => TTA (L)	1
		566	189	190	TCA (S) => TTA (L)	1
		623	208	209	TCA (S) => TTA (L)	0.86
		1360	454	466	CTT (L) => TTT (F)	1	6
	rpoC1 (C = 0.8)	182	61	61	TCT (S) => TTT (F)	1	1
	rpoC2 (C = 0.8)	905	302	314	GCC (A) => GTC (V)	0.86
		2180	727	911	ACA (T) => ATA (I)	1
		3218	1073	1282	TCC (S) => TTC (F)	0.86
		3809	1270	1483	TCG (S) => TTG (L)	0.86	4
	rps8 (C = 0.8)	182	61	61	TCA (S) => TTA (L)	0.86	1
	rps14 (C = 0.8)	158	53	56	TCA (S) => TTA (L)	1	1
	ycf3 (C = 0.8)	44	15	15	TCT (S) => TTT (F)	1
		185	62	62	ACG (T) => ATG (M)	1
		191	64	64	TCA (S) => TTA (L)	1	3	59
A. hookeri	accD (C = 0.8)	1157	386	425	TCA (S) => TTA (L)	1
		1361	454	493	TCA (S) => TTA (L)	1	2
	atpA (C = 0.8)	944	315	315	TCA (S) => TTA (L)	1	1
	atpI (C = 0.8)	443	148	151	CCC (P) => CTC (L)	1	1
	clpP (C = 0.8)	559	187	187	CAT (H) => TAT (Y)	1	1
	matK (C = 0.8)	182	61	64	TCA (S) => TTA (L)	1
		490	164	170	CAT (H) => TAT (Y)	1
		709	237	243	CTT (L) => TTT (F)	0.86
		949	317	323	CAT (H) => TAT (Y)	1	4
	ndhA (C = 0.8)	56	19	19	TCG (S) => TTG (L)	1
		482	161	161	TCA (S) => TTA (L)	1
		572	191	191	TCA (S) => TTA (L)	1
		1079	360	360	TCC (S) => TTC (F)	1	4
	ndhB (C = 0.8)	149	50	50	TCA (S) => TTA (L)	1
		467	156	156	CCA (P) => CTA (L)	1
		542	181	181	ACG (T) => ATG (M)	1
		586	196	196	CAT (H) => TAT (Y)	1
		611	204	204	TCA (S) => TTA (L)	0.8
		704	235	235	TCC (S) => TTC (F)	1
		737	246	246	CCA (P) => CTA (L)	1
		830	277	277	TCA (S) => TTA (L)	1
		836	279	279	TCA (S) => TTA (L)	1
		1102	368	368	CGC (R) => TGC (C)	1
		1112	371	371	TCA (S) => TTA (L)	1
		1193	398	398	TCA (S) => TTA (L)	1
		1255	419	419	CAT (H) => TAT (Y)	1
		1481	494	494	CCA (P) => CTA (L)	1	14
	ndhD (C = 0.8)	44	15	15	ACG (T) => ATG (M)	1
		101	34	34	TCA (S) => TTA (L)	1
		716	239	239	TCA (S) => TTA (L)	1
		920	307	307	TCA (S) => TTA (L)	1
		989	330	330	ACA (T) => ATA (I)	1
		1300	434	434	CTT (L) => TTT (F)	1	6
	ndhF (C = 0.8)	271	91	91	CAC (H) => TAC (Y)	1
		302	101	101	TCA (S) => TTA (L)	1
		1745	582	597	ACA (T) => ATA (I)	1	3
	ndhG (C = 0.8)	146	49	49	TCG (S) => TTG (L)	0.8
		179	60	60	TCA (S) => TTA (L)	1	2
	petB (C = 0.8)	418	140	140	CGG (R) => TGG (W)	1
		611	204	204	CCA (P) => CTA (L)	1	2
	petG (C = 0.8)	98	33	33	TCT (S) => TTT (F)	0.86	1
	psbF (C = 0.8)	77	26	26	TCT (S) => TTT (F)	1	1
	rpl20 (C = 0.8)	308	103	103	TCA (S) => TTA (L)	0.86	1
	rpoA (C = 0.8)	368	123	123	TCA (S) => TTA (L)	1	1
	rpoB (C = 0.8)	338	113	113	TCT (S) => TTT (F)	1
		473	158	159	TCG (S) => TTG (L)	0.86
		551	184	185	TCA (S) => TTA (L)	1
		566	189	190	TCA (S) => TTA (L)	1
		623	208	209	TCA (S) => TTA (L)	0.86
		1360	454	466	CTT (L) => TTT (F)	1	6
	rpoC1 (C = 0.8)	203	68	68	TCT (S) => TTT (F)	1	1
	rpoC2 (C = 0.8)	905	302	314	GCC (A) => GTC (V)	0.86
		2180	727	911	ACA (T) => ATA (I)	1
		3218	1073	1282	TCC (S) => TTC (F)	0.86
		3809	1270	1483	TCG (S) => TTG (L)	0.86	4
	rps8 (C = 0.8)	182	61	61	TCA (S) => TTA (L)	0.86	1
	rps14 (C = 0.8)	158	53	56	TCA (S) => TTA (L)	1	1
	ycf3 (C = 0.8)	44	15	15	TCT (S) => TTT (F)	1
		185	62	62	ACG (T) => ATG (M)	1
		191	64	64	TCA (S) => TTA (L)	1	3	60
A. ursinum	accD (C = 0.8)	1163	388	421	TCA (S) => TTA (L)	1
		1367	456	489	TCA (S) => TTA (L)	1	2
	atpA (C = 0.8)	914	305	305	TCA (S) => TTA (L)	1	1
	atpB (C = 0.8)	419	140	140	ACA (T) => ATA (I)	0.86	1
	atpI (C = 0.8)	443	148	151	CCC (P) => CTC (L)	1	1
	ccsA (C = 0.8)	875	292	301	TCA (S) => TTA (L)	1	1
	clpP (C = 0.8)	559	187	187	CAT (H) => TAT (Y)	1	1
	matK (C = 0.8)	182	61	64	TCA (S) => TTA (L)	1
		490	164	170	CAT (H) => TAT (Y)	1
		709	237	243	CTT (L) => TTT (F)	0.86
		949	317	323	CAT (H) => TAT (Y)	1	4
	ndhA (C = 0.8)	56	19	19	TCG (S) => TTG (L)	1
		482	161	161	TCA (S) => TTA (L)	1
		572	191	191	TCA (S) => TTA (L)	1
		1085	362	362	TCC (S) => TTC (F)	1	4
	ndhB (C = 0.8)	149	50	50	TCA (S) => TTA (L)	1
		467	156	156	CCA (P) => CTA (L)	1
		542	181	181	ACG (T) => ATG (M)	1
		586	196	196	CAT (H) => TAT (Y)	1
		611	204	204	TCA (S) => TTA (L)	0.8
		704	235	235	TCC (S) => TTC (F)	1
		737	246	246	CCA (P) => CTA (L)	1
		830	277	277	TCA (S) => TTA (L)	1
		836	279	279	TCA (S) => TTA (L)	1
		1102	368	368	CGC (R) => TGC (C)	1
		1112	371	371	TCA (S) => TTA (L)	1
		1193	398	398	TCA (S) => TTA (L)	1
		1255	419	419	CAT (H) => TAT (Y)	1
		1481	494	494	CCA (P) => CTA (L)	1	14
	ndhD (C = 0.8)	29	10	10	ACG (T) => ATG (M)	1
		86	29	29	TCA (S) => TTA (L)	1
		701	234	234	TCG (S) => TTG (L)	1
		905	302	302	TCA (S) => TTA (L)	1
		974	325	325	ACA (T) => ATA (I)	1
		1285	429	429	CTT (L) => TTT (F)	1	6
	ndhF (C = 0.8)	161	54	54	ACA (T) => ATA (I)	1
		271	91	91	CAT (H) => TAT (Y)	1
		302	101	101	TCA (S) => TTA (L)	1
		1745	582	597	ACA (T) => ATA (I)	1	4
	ndhG (C = 0.8)	122	41	41	TCG (S) => TTG (L)	0.8
		155	52	52	TCA (S) => TTA (L)	1	2
	petB (C = 0.8)	418	140	140	CGG (R) => TGG (W)	1
		611	204	204	CCA (P) => CTA (L)	1	2
	petG (C = 0.8)	98	33	33	TCT (S) => TTT (F)	0.86	1
	psbF (C = 0.8)	77	26	26	TCT (S) => TTT (F)	1	1
	rpl20 (C = 0.8)	308	103	103	TCA (S) => TTA (L)	0.86	1
	rpoA (C = 0.8)	386	129	129	TCA (S) => TTA (L)	1	1
	rpoB (C = 0.8)	338	113	113	TCT (S) => TTT (F)	1
		473	158	159	TCG (S) => TTG (L)	0.86
		551	184	185	TCA (S) => TTA (L)	1
		566	189	190	TCA (S) => TTA (L)	1
		623	208	209	TCG (S) => TTG (L)	0.86
		1360	454	466	CTT (L) => TTT (F)	1	6
	rpoC1 (C = 0.8)	203	68	68	TCT (S) => TTT (F)	1	1
	rpoC2 (C = 0.8)	905	302	314	GCC (A) => GTC (V)	0.86
		2174	725	911	ACA (T) => ATA (I)	1
		3212	1071	1282	TCC (S) => TTC (F)	0.86
		3803	1268	1483	TCG (S) => TTG (L)	0.86	4
	rps8 (C = 0.8)	182	61	61	TCA (S) => TTA (L)	0.86	1
	rps14 (C = 0.8)	158	53	56	TCA (S) => TTA (L)	1	1
	ycf3 (C = 0.8)	44	15	15	TCT (S) => TTT (F)	1
		188	63	63	ACG (T) => ATG (M)	1
		194	65	65	TCA (S) => TTA (L)	1	3	63
A. kingdonii	accD (C = 0.8)	1157	386	421	TCA (S) => TTA (L)	1
		1361	454	489	TCA (S) => TTA (L)	1	2
	atpA (C = 0.8)	953	318	318	TCA (S) => TTA (L)	1	1
	atpI (C = 0.8)	443	148	151	CCC (P) => CTC (L)	1	1
	ccsA (C = 0.8)	875	292	301	TCA (S) => TTA (L)	1	1
	clpP (C = 0.8)	559	187	187	CAT (H) => TAT (Y)	1	1
	matK (C = 0.8)	182	61	64	TCA (S) => TTA (L)	1
		949	317	323	CAT (H) => TAT (Y)	1	2
	ndhA (C = 0.8)	56	19	19	TCG (S) => TTG (L)	1
		482	161	161	TCA (S) => TTA (L)	1
		572	191	191	TCA (S) => TTA (L)	1
		1079	360	360	TCC (S) => TTC (F)	1	4
	ndhB (C = 0.8)	149	50	50	TCA (S) => TTA (L)	1
		467	156	156	CCA (P) => CTA (L)	1
		542	181	181	ACG (T) => ATG (M)	1
		586	196	196	CAT (H) => TAT (Y)	1
		611	204	204	TCA (S) => TTA (L)	0.8
		704	235	235	TCC (S) => TTC (F)	1
		737	246	246	CCA (P) => CTA (L)	1
		830	277	277	TCA (S) => TTA (L)	1
		836	279	279	TCA (S) => TTA (L)	1
		1102	368	368	CGC (R) => TGC (C)	1
		1112	371	371	TCA (S) => TTA (L)	1
		1193	398	398	TCA (S) => TTA (L)	1
		1255	419	419	CAT (H) => TAT (Y)	1
		1481	494	494	CCA (P) => CTA (L)	1	14
	ndhD (C = 0.8)	101	34	34	TCA (S) => TTA (L)	1
		716	239	239	TCA (S) => TTA (L)	1
		920	307	307	TCA (S) => TTA (L)	1
		989	330	330	ACA (T) => ATA (I)	1
		1300	434	434	CTT (L) => TTT (F)	1	5
	ndhF (C = 0.8)	406	136	136	CAC (H) => TAC (Y)	1
		437	146	146	TCA (S) => TTA (L)	1
		1708	570	575	CTT (L) => TTT (F)	1
		1847	616	631	CCT (P) => CTT (L)	0.8
		1880	627	642	ACA (T) => ATA (I)	1	5
	ndhG (C = 0.8)	146	49	49	TCG (S) => TTG (L)	0.8
		179	60	60	TCA (S) => TTA (L)	1	2
	petB (C = 0.8)	427	143	143	CGG (R) => TGG (W)	1
		620	207	207	CCA (P) => CTA (L)	1	2
	petG (C = 0.8)	98	33	33	TCT (S) => TTT (F)	0.86	1
	petL (C = 0.8)	5	2	4	CCT (P) => CTT (L)	0.86	1
	psbF (C = 0.8)	77	26	26	TCT (S) => TTT (F)	1	1
	rpl20 (C = 0.8)	308	103	103	TCA (S) => TTA (L)	0.86	1
	rpoA (C = 0.8)	368	123	123	TCA (S) => TTA (L)	1	1
	rpoB (C = 0.8)	338	113	113	TCT (S) => TTT (F)	1
		473	158	159	TCG (S) => TTG (L)	0.86
		551	184	185	TCA (S) => TTA (L)	1
		566	189	190	TCA (S) => TTA (L)	1
		623	208	209	TCG (S) => TTG (L)	0.86
		1360	454	466	CTT (L) => TTT (F)	1	6
	rpoC1 (C = 0.8)	182	61	61	TCT (S) => TTT (F)	1	1
	rpoC2 (C = 0.8)	848	283	295	GCC (A) => GTC (V)	0.86
		2117	706	892	ACA (T) => ATA (I)	1
		3155	1052	1263	TCC (S) => TTC (F)	0.86
		3746	1249	1464	TCG (S) => TTG (L)	0.86	4
	rps8 (C = 0.8)	182	61	61	TCA (S) => TTA (L)	0.86	1
	rps14 (C = 0.8)	158	53	56	TCA (S) => TTA (L)	1	1
	ycf3 (C = 0.8)	44	15	15	TCT (S) => TTT (F)	1
		188	63	63	ACG (T) => ATG (M)	1
		194	65	65	TCA (S) => TTA (L)	1	3	61
A. monanthum	accD (C = 0.8)	1157	386	425	TCA (S) => TTA (L)	1
		1361	454	493	TCA (S) => TTA (L)	1	2
	atpA (C = 0.8)	944	315	315	TCA (S) => TTA (L)	1	1
	atpF (C = 0.8)	107	36	36	GCA (A) => GTA (V)	1	1
	atpI (C = 0.8)	443	148	151	CCC (P) => CTC (L)	1	1
	ccsA (C = 0.8)	89	30	30	TCA (S) => TTA (L)	1
		815	272	283	TCA (S) => TTA (L)	1	2
	clpP (C = 0.8)	559	187	187	CAT (H) => TAT (Y)	1	1
	matK (C = 0.8)	182	61	64	TCA (S) => TTA (L)	1
		496	166	170	CAT (H) => TAT (Y)	1
		715	239	243	CTT (L) => TTT (F)	0.86
		955	319	323	CAT (H) => TAT (Y)	1	4
	ndhA (C = 0.8)	56	19	19	TCG (S) => TTG (L)	1
		482	161	161	TCA (S) => TTA (L)	1
		572	191	191	TCA (S) => TTA (L)	1
		1079	360	360	TCC (S) => TTC (F)	1	4
	ndhB (C = 0.8)	149	50	50	TCA (S) => TTA (L)	1
		467	156	156	CCA (P) => CTA (L)	1
		542	181	181	ACG (T) => ATG (M)	1
		586	196	196	CAT (H) => TAT (Y)	1
		611	204	204	TCA (S) => TTA (L)	0.8
		704	235	235	TCC (S) => TTC (F)	1
		737	246	246	CCA (P) => CTA (L)	1
		830	277	277	TCA (S) => TTA (L)	1
		836	279	279	TCA (S) => TTA (L)	1
		1102	368	368	CGC (R) => TGC (C)	1
		1112	371	371	TCA (S) => TTA (L)	1
		1193	398	398	TCA (S) => TTA (L)	1
		1255	419	419	CAT (H) => TAT (Y)	1
		1481	494	494	CCA (P) => CTA (L)	1	14
	ndhD (C = 0.8)	101	34	34	TCA (S) => TTA (L)	1
		716	239	239	TCG (S) => TTG (L)	1
		920	307	307	TCA (S) => TTA (L)	1
		989	330	330	ACA (T) => ATA (I)	1
		1300	434	434	CTT (L) => TTT (F)	1
		1502	501	501	GCT (A) => GTT (V)	0.8	6
	ndhF (C = 0.8)	271	91	91	CAC (H) => TAC (Y)	1
		302	101	101	TCA (S) => TTA (L)	1
		1712	571	586	CCC (P) => CTC (L)	0.8
		1745	582	597	ACA (T) => ATA (I)	1	4
	ndhG (C = 0.8)	146	49	49	TCG (S) => TTG (L)	0.8
		179	60	60	CCA (P) => CTA (L)	1	2
	petB (C = 0.8)	427	143	143	CGG (R) => TGG (W)	1
		620	207	207	CCA (P) => CTA (L)	1	2
	petG (C = 0.8)	98	33	33	TCT (S) => TTT (F)	0.86	1
	psbF (C = 0.8)	77	26	26	TCT (S) => TTT (F)	1	1
	rpl20 (C = 0.8)	308	103	103	TCA (S) => TTA (L)	0.86	1
	rpoA (C = 0.8)	368	123	123	TCA (S) => TTA (L)	1	1
	rpoB (C = 0.8)	338	113	113	TCT (S) => TTT (F)	1
		473	158	159	TCA (S) => TTA (L)	0.86
		551	184	185	TCA (S) => TTA (L)	1
		566	189	190	TCA (S) => TTA (L)	1
		623	208	209	TCG (S) => TTG (L)	0.86
		1360	454	466	CTT (L) => TTT (F)	1	6
	rpoC1 (C = 0.8)	182	61	61	TCT (S) => TTT (F)	1	1
	rpoC2 (C = 0.8)	887	296	308	GCC (A) => GTC (V)	0.86
		2156	719	905	ACA (T) => ATA (I)	1
		3188	1063	1276	TCC (S) => TTC (F)	0.86
		3629	1210	1427	ACA (T) => ATA (I)	0.86
		3779	1260	1477	TCG (S) => TTG (L)	0.86
		4171	1391	1613	CAT (H) => TAT (Y)	1	6
	rps8 (C = 0.8)	182	61	61	TCA (S) => TTA (L)	0.86	1
	rps14 (C = 0.8)	158	53	56	TCA (S) => TTA (L)	1	1
	ycf3 (C = 0.8)	44	15	15	TCT (S) => TTT (F)	1
		188	63	63	ACG (T) => ATG (M)	1
		194	65	65	TCA (S) => TTA (L)	1	3	66
A. trifurcatum	accD (C = 0.8)	385	129	148	CAC (H) => TAC (Y)	1
		1142	381	423	TCA (S) => TTA (L)	1
		1346	449	491	TCA (S) => TTA (L)	1
		1439	480	522	TCA (S) => TTA (L)	1	4
	atpA (C = 0.8)	914	305	305	TCA (S) => TTA (L)	1	1
	atpI (C = 0.8)	644	215	218	TCA (S) => TTA (L)	1	1
	ccsA (C = 0.8)	881	294	303	TCA (S) => TTA (L)	1	1
	clpP (C = 0.8)	559	187	187	CAT (H) => TAT (Y)	1	1
	matK (C = 0.8)	173	58	61	TCA (S) => TTA (L)	1
		481	161	167	CAT (H) => TAT (Y)	1
		700	234	240	CTT (L) => TTT (F)	0.86
		940	314	320	CAT (H) => TAT (Y)	1	4
	ndhA (C = 0.8)	56	19	19	TCG (S) => TTG (L)	1
		482	161	161	TCA (S) => TTA (L)	1
		572	191	191	TCA (S) => TTA (L)	1
		850	284	284	CCT (P) => TCT (S)	1
		1079	360	360	TCC (S) => TTC (F)	1	5
	ndhB (C = 0.8)	149	50	50	TCA (S) => TTA (L)	1
		467	156	156	CCA (P) => CTA (L)	1
		542	181	181	ACG (T) => ATG (M)	1
		586	196	196	CAT (H) => TAT (Y)	1
		611	204	204	TCA (S) => TTA (L)	0.8
		704	235	235	TCC (S) => TTC (F)	1
		737	246	246	CCA (P) => CTA (L)	1
		830	277	277	TCA (S) => TTA (L)	1
		836	279	279	TCA (S) => TTA (L)	1
		1102	368	368	CGC (R) => TGC (C)	1
		1112	371	371	TCA (S) => TTA (L)	1
		1193	398	398	TCA (S) => TTA (L)	1
		1255	419	419	CAT (H) => TAT (Y)	1
		1481	494	494	CCA (P) => CTA (L)	1	14
	ndhD (C = 0.8)	101	34	34	TCA (S) => TTA (L)	1
		716	239	239	TCA (S) => TTA (L)	1
		920	307	307	TCA (S) => TTA (L)	1
		989	330	330	ACA (T) => ATA (I)	1
		1300	434	434	CTT (L) => TTT (F)	1
		1447	483	483	CTT (L) => TTT (F)	0.8	6
	ndhF (C = 0.8)	259	87	87	CAC (H) => TAC (Y)	1
		290	97	97	TCA (S) => TTA (L)	1
		1700	567	582	CCT (P) => CTT (L)	0.8	3
	ndhG (C = 0.8)	146	49	49	TCG (S) => TTG (L)	0.8	1
	petB (C = 0.8)	427	143	143	CGG (R) => TGG (W)	1
		620	207	207	CCA (P) => CTA (L)	1	2
	petG (C = 0.8)	98	33	33	TCT (S) => TTT (F)	0.86	1
	rpl20 (C = 0.8)	308	103	103	TCA (S) => TTA (L)	0.86	1
	rpoA (C = 0.8)	368	123	123	TCA (S) => TTA (L)	1	1
	rpoB (C = 0.8)	338	113	113	TCT (S) => TTT (F)	1
		473	158	159	TCG (S) => TTG (L)	0.86
		551	184	185	TCA (S) => TTA (L)	1
		566	189	190	TCA (S) => TTA (L)	1
		623	208	209	TCG (S) => TTG (L)	0.86
		1360	454	466	CTT (L) => TTT (F)	1	6
	rpoC1 (C = 0.8)	182	61	61	TCT (S) => TTT (F)	1	1
	rpoC2 (C = 0.8)	887	296	308	GCC (A) => GTC (V)	0.86
		2156	719	905	ACA (T) => ATA (I)	1
		3188	1063	1276	TCC (S) => TTC (F)	0.86
		3779	1260	1477	TCG (S) => TTG (L)	0.86	4
	rps8 (C = 0.8)	182	61	61	TCA (S) => TTA (L)	0.86	1
	rps14 (C = 0.8)	158	53	56	TCA (S) => TTA (L)	1	1
	ycf3 (C = 0.8)	44	15	15	TCT (S) => TTT (F)	1
		188	63	63	ACG (T) => ATG (M)	1
		194	65	65	TCA (S) => TTA (L)	1	3	62
A. farreri	accD (C = 0.8)	1157	386	425	TCA (S) => TTA (L)	1
		1361	454	493	TCA (S) => TTA (L)	1	2
	atpA (C = 0.8)	1001	334	334	TCA (S) => TTA (L)	1	1
	atpI (C = 0.8)	644	215	218	TCA (S) => TTA (L)	1	1
	ccsA (C = 0.8)	149	50	50	TCA (S) => TTA (L)	1
		881	294	303	TCA (S) => TTA (L)	1	2
	clpP (C = 0.8)	559	187	187	CAT (H) => TAT (Y)	1	1
	matK (C = 0.8)	182	61	64	TCA (S) => TTA (L)	1
		211	71	74	CAT (H) => TAT (Y)	0.86
		490	164	170	CAT (H) => TAT (Y)	1
		709	237	243	CTT (L) => TTT (F)	0.86
		949	317	323	CAT (H) => TAT (Y)	1	5
	ndhA (C = 0.8)	56	19	19	TCG (S) => TTG (L)	1
		482	161	161	TCA (S) => TTA (L)	1
		572	191	191	TCA (S) => TTA (L)	1
		1079	360	360	TCC (S) => TTC (F)	1	4
	ndhB (C = 0.8)	140	47	50	TCA (S) => TTA (L)	1
		458	153	156	CCA (P) => CTA (L)	1
		533	178	181	ACG (T) => ATG (M)	1
		577	193	196	CAT (H) => TAT (Y)	1
		602	201	204	TCA (S) => TTA (L)	0.8
		695	232	235	TCC (S) => TTC (F)	1
		728	243	246	CCA (P) => CTA (L)	1
		827	276	279	TCA (S) => TTA (L)	1
		1093	365	368	CGC (R) => TGC (C)	1
		1103	368	371	TCA (S) => TTA (L)	1
		1184	395	398	TCA (S) => TTA (L)	1
		1246	416	419	CAT (H) => TAT (Y)	1
		1472	491	494	CCA (P) => CTA (L)	1	13
	ndhD (C = 0.8)	86	29	29	TCA (S) => TTA (L)	1
		701	234	234	TCA (S) => TTA (L)	1
		905	302	302	TCA (S) => TTA (L)	1
		974	325	325	ACA (T) => ATA (I)	1
		1285	429	429	CTT (L) => TTT (F)	1
		1432	478	478	CTT (L) => TTT (F)	0.8	6
	ndhF (C = 0.8)	334	112	112	CAC (H) => TAC (Y)	1
		365	122	122	CCA (P) => CTA (L)	1
		1775	592	607	CCT (P) => CTT (L)	0.8
		1808	603	618	ACA (T) => ATA (I)	1	4
	ndhG (C = 0.8)	143	48	48	TCG (S) => TTG (L)	0.8
		176	59	59	TCA (S) => TTA (L)	1	2
	petB (C = 0.8)	427	143	143	CGG (R) => TGG (W)	1
		620	207	207	CCA (P) => CTA (L)	1	2
	petG (C = 0.8)	98	33	33	TCT (S) => TTT (F)	0.86	1
	psbF (C = 0.8)	77	26	26	TCT (S) => TTT (F)	1	1
	rpl20 (C = 0.8)	308	103	103	TCA (S) => TTA (L)	0.86	1
	rpoA (C = 0.8)	368	123	123	TCA (S) => TTA (L)	1	1
	rpoB (C = 0.8)	338	113	113	TCT (S) => TTT (F)	1
		473	158	159	TCG (S) => TTG (L)	0.86
		551	184	185	TCA (S) => TTA (L)	1
		566	189	190	TCA (S) => TTA (L)	1
		623	208	209	TCG (S) => TTG (L)	0.86
		1360	454	466	CTT (L) => TTT (F)	1	6
	rpoC1 (C = 0.8)	182	61	61	TCT (S) => TTT (F)	1	1
	rpoC2 (C = 0.8)	887	296	308	GCC (A) => GTC (V)	0.86
		2162	721	905	ACA (T) => ATA (I)	1
		3194	1065	1276	TCC (S) => TTC (F)	0.86
		3785	1262	1477	TCG (S) => TTG (L)	0.86	4
	rps8 (C = 0.8)	182	61	61	TCA (S) => TTA (L)	0.86	1
	rps14 (C = 0.8)	158	53	56	TCA (S) => TTA (L)	1	1
	ycf3 (C = 0.8)	44	15	15	TCC (S) => TTC (F)	1
		188	63	63	ACG (T) => ATG (M)	1
		194	65	65	TCA (S) => TTA (L)	1	3	63
A. cyathophorum	accD (C = 0.8)	1127	376	425	TCA (S) => TTA (L)	1
		1328	443	493	TCA (S) => TTA (L)	1	2
	atpA (C = 0.8)	1001	334	334	TCA (S) => TTA (L)	1	1
	atpB (C = 0.8)	905	302	306	GCA (A) => GTA (V)	1	1
	atpI (C = 0.8)	644	215	218	TCA (S) => TTA (L)	1	1
	ccsA (C = 0.8)	149	50	50	TCA (S) => TTA (L)	1
		881	294	303	TCA (S) => TTA (L)	1	2
	clpP (C = 0.8)	550	184	187	CAT (H) => TAT (Y)	1	1
	matK (C = 0.8)	490	164	170	CAT (H) => TAT (Y)	1
		709	237	243	CTT (L) => TTT (F)	0.86
		949	317	323	CAT (H) => TAT (Y)	1	3
	ndhA (C = 0.8)	56	19	19	TCG (S) => TTG (L)	1
		482	161	161	TCA (S) => TTA (L)	1
		572	191	191	TCA (S) => TTA (L)	1
		1079	360	360	TCC (S) => TTC (F)	1	4
	ndhB (C = 0.8)	149	50	50	TCA (S) => TTA (L)	1
		467	156	156	CCA (P) => CTA (L)	1
		542	181	181	ACG (T) => ATG (M)	1
		586	196	196	CAT (H) => TAT (Y)	1
		611	204	204	TCA (S) => TTA (L)	0.8
		704	235	235	TCC (S) => TTC (F)	1
		737	246	246	CCA (P) => CTA (L)	1
		836	279	279	TCA (S) => TTA (L)	1
		1102	368	368	CGC (R) => TGC (C)	1
		1112	371	371	TCA (S) => TTA (L)	1
		1193	398	398	TCA (S) => TTA (L)	1
		1255	419	419	CAT (H) => TAT (Y)	1
		1481	494	494	CCA (P) => CTA (L)	1	13
	ndhD (C = 0.8)	86	29	29	TCA (S) => TTA (L)	1
		701	234	234	TCA (S) => TTA (L)	1
		908	303	303	TCA (S) => TTA (L)	1
		974	325	326	ACA (T) => ATA (I)	1
		1285	429	430	CTT (L) => TTT (F)	1
		1432	478	479	CTT (L) => TTT (F)	0.8	6
	ndhF (C = 0.8)	322	108	112	CAC (H) => TAC (Y)	1
		353	118	122	CCA (P) => CTA (L)	1
		1733	578	607	CCT (P) => CTT (L)	0.8
		1766	589	618	ACA (T) => ATA (I)	1	4
	ndhG (C = 0.8)	143	48	48	TCG (S) => TTG (L)	0.8
		176	59	59	TCA (S) => TTA (L)	1	2
	petB (C = 0.8)	421	141	143	CGG (R) => TGG (W)	1
		614	205	207	CCA (P) => CTA (L)	1	2
	petG (C = 0.8)	98	33	33	TCT (S) => TTT (F)	0.86	1
	psbF (C = 0.8)	77	26	26	TCT (S) => TTT (F)	1	1
	rpl20 (C = 0.8)	308	103	103	TCA (S) => TTA (L)	0.86	1
	rpoA (C = 0.8)	368	123	123	TCA (S) => TTA (L)	1	1
	rpoB (C = 0.8)	338	113	113	TCT (S) => TTT (F)	1
		473	158	159	TCG (S) => TTG (L)	0.86
		551	184	185	TCA (S) => TTA (L)	1
		566	189	190	TCA (S) => TTA (L)	1
		623	208	209	TCG (S) => TTG (L)	0.86
		1360	454	466	CTT (L) => TTT (F)	1	6
	rpoC1 (C = 0.8)	182	61	61	TCT (S) => TTT (F)	1	1
	rpoC2 (C = 0.8)	863	288	300	GCC (A) => GTC (V)	0.86
		2138	713	897	ACA (T) => ATA (I)	1
		3167	1056	1268	TCC (S) => TTC (F)	0.86
		3758	1253	1469	TCG (S) => TTG (L)	0.86	4
	rps8 (C = 0.8)	182	61	61	TCA (S) => TTA (L)	0.86	1
	rps14 (C = 0.8)	158	53	56	TCA (S) => TTA (L)	1	1
	ycf3 (C = 0.8)	44	15	15	TCC (S) => TTC (F)	1
		188	63	63	ACG (T) => ATG (M)	1
		194	65	65	TCA (S) => TTA (L)	1	3	62

## Sheet: Table S9
	Table S9 The genetic distance of 15 plastomes from each other
		A. wallichii	A. wallichii var. platyphyllum	A. macranthum	A. fasciculatum	A. xiangchengense	A. chienchuanense	A. omeiense	A. hookeri	A. hookeri var. muliens	A. monanthum	A. kingdonii	A. ursinum	A. trifurcatum	A. cyathophorum var. farreri	A. cyathophorum
1	A. wallichii
2	A. wallichii var. platyphyllum	0.00456987
3	A. macranthum	0.0105157	0.0104508
4	A. fasciculatum	0.0110902	0.0110396	0.00972543
5	A. xiangchengense	0.00980974	0.00975202	0.00832503	0.0058692
6	A. chienchuanense	0.00997541	0.00987442	0.00842594	0.00605537	0.00280358
7	A. omeiense	0.00978151	0.00972378	0.0082392	0.00588391	0.00273969	0.0026687
8	A. hookeri	0.00986777	0.00981004	0.00831812	0.00596968	0.00283928	0.00276827	0.000240862
9	A. hookeri var. muliens	0.0111847	0.0111125	0.00961082	0.00733626	0.00422797	0.00427792	0.0042068	0.00430663
10	A. monanthum	0.014139	0.014037	0.0134903	0.0138787	0.0126148	0.0127449	0.0125503	0.0126225	0.0139589
11	A. kingdonii	0.0120989	0.0118684	0.0114894	0.0119558	0.0105868	0.0107239	0.0106523	0.0107387	0.0119128	0.0132081
12	A. ursinum	0.0155107	0.0154454	0.0146804	0.0153894	0.0139264	0.0140279	0.0139414	0.0140282	0.015172	0.0165298	0.0147668
13	A. trifurcatum	0.0210059	0.0208667	0.0201564	0.0207311	0.0195621	0.0195337	0.0194839	0.019477	0.0206876	0.0175669	0.0197383	0.0233798
14	A. farreri	0.0214945	0.0214352	0.0207762	0.0213437	0.0200868	0.0201686	0.0199719	0.019965	0.0213886	0.0180682	0.0204757	0.0238541	0.0141274
15	A. cyathophorum	0.021568	0.0215018	0.0206457	0.0213518	0.0201824	0.0202273	0.0200456	0.0200386	0.021411	0.01809	0.0205488	0.0238988	0.0140839	0.00360745
	The overall average is 0.0137 of 15 plastomes, and 0.0073 of the 9 sect. Bromatorrhiza plastomes.

## Sheet: Table S10
Table S10 The Indel and SNP in the 15 plastomes.
Polymorphism Type	Position	Length	Location
Indel	91	3	trnH-GUG-psbA
SNP	94	1	trnH-GUG-psbA
SNP	95	1	trnH-GUG-psbA
SNP	128	1	trnH-GUG-psbA
SNP	152	1	trnH-GUG-psbA
SNP	157	1	trnH-GUG-psbA
Indel	174	2	trnH-GUG-psbA
Indel	177	3	trnH-GUG-psbA
SNP	182	1	trnH-GUG-psbA
SNP	200	1	trnH-GUG-psbA
SNP	230	1	trnH-GUG-psbA
SNP	245	1	trnH-GUG-psbA
SNP	253	1	trnH-GUG-psbA
SNP	613	1	psbA
SNP	1042	1	psbA
SNP	1162	1	psbA
SNP	1363	1	psbA
SNP	1499	1	psbA-trnK-UUU
SNP	1532	1	psbA-trnK-UUU
SNP	1574	1	psbA-trnK-UUU
SNP	1608	1	psbA-trnK-UUU
Indel	1619	1	psbA-trnK-UUU
SNP	1631	1	psbA-trnK-UUU
SNP	1679	1	psbA-trnK-UUU
SNP	1910	1	trnK-UUU-matK
SNP	1912	1	trnK-UUU-matK
SNP	1916	1	trnK-UUU-matK
SNP	1918	1	trnK-UUU-matK
SNP	1923	1	trnK-UUU-matK
SNP	1924	1	trnK-UUU-matK
SNP	1925	1	trnK-UUU-matK
SNP	1926	1	trnK-UUU-matK
Indel	1927	17	trnK-UUU-matK
Indel	1950	20	trnK-UUU-matK
Indel	1976	3	trnK-UUU-matK
Indel	1983	8	trnK-UUU-matK
SNP	2016	1	trnK-UUU-matK
SNP	2040	1	trnK-UUU-matK
SNP	2287	1	matK
SNP	2370	1	matK
SNP	2398	1	matK
SNP	2484	1	matK
SNP	2594	1	matK
SNP	2595	1	matK
SNP	2631	1	matK
SNP	2658	1	matK
SNP	2733	1	matK
SNP	2737	1	matK
SNP	2773	1	matK
SNP	2839	1	matK
SNP	2885	1	matK
SNP	3100	1	matK
SNP	3241	1	matK
SNP	3365	1	matK
SNP	3514	1	matK
Indel	3740	1	matK-trnK-UUU
SNP	3746	1	matK-trnK-UUU
Indel	3748	5	matK-trnK-UUU
SNP	3771	1	matK-trnK-UUU
SNP	3840	1	matK-trnK-UUU
SNP	3852	1	matK-trnK-UUU
SNP	3864	1	matK-trnK-UUU
Indel	3914	1	matK-trnK-UUU
SNP	4004	1	matK-trnK-UUU
SNP	4014	1	matK-trnK-UUU
SNP	4107	1	matK-trnK-UUU
Indel	4222	1	matK-trnK-UUU
Indel	4224	2	matK-trnK-UUU
SNP	4271	1	matK-trnK-UUU
SNP	4273	1	matK-trnK-UUU
SNP	4279	1	matK-trnK-UUU
Indel	4482	1	trnK-UUU-rps16
Indel	4626	7	trnK-UUU-rps16
Indel	4639	1	trnK-UUU-rps16
Indel	4681	1	trnK-UUU-rps16
SNP	4685	1	trnK-UUU-rps16
SNP	4694	1	trnK-UUU-rps16
SNP	4703	1	trnK-UUU-rps16
SNP	4704	1	trnK-UUU-rps16
SNP	4714	1	trnK-UUU-rps16
SNP	4742	1	trnK-UUU-rps16
Indel	4759	6	trnK-UUU-rps16
Indel	4778	2	trnK-UUU-rps16
Indel	4781	34	trnK-UUU-rps16
Indel	4832	7	trnK-UUU-rps16
Indel	4840	1	trnK-UUU-rps16
Indel	4923	14	trnK-UUU-rps16
Indel	4939	1	trnK-UUU-rps16
SNP	4961	1	trnK-UUU-rps16
Indel	5009	13	trnK-UUU-rps16
SNP	5138	1	trnK-UUU-rps16
Indel	5147	1	trnK-UUU-rps16
SNP	5215	1	rps16
Indel	5396	1	rps16 intron
SNP	5476	1	rps16 intron
SNP	5481	1	rps16 intron
SNP	5482	1	rps16 intron
Indel	5484	17	rps16 intron
SNP	5552	1	rps16 intron
Indel	5553	7	rps16 intron
Indel	5565	1	rps16 intron
Indel	5569	3	rps16 intron
Indel	5573	1	rps16 intron
SNP	5583	1	rps16 intron
SNP	5591	1	rps16 intron
SNP	5622	1	rps16 intron
SNP	5679	1	rps16 intron
SNP	5712	1	rps16 intron
SNP	5740	1	rps16 intron
SNP	5792	1	rps16 intron
SNP	5843	1	rps16 intron
Indel	5848	5	rps16 intron
Indel	5896	7	rps16 intron
Indel	5958	1	rps16 intron
Indel	5960	1	rps16 intron
SNP	5963	1	rps16 intron
SNP	5964	1	rps16 intron
SNP	5971	1	rps16 intron
SNP	6015	1	rps16 intron
SNP	6021	1	rps16 intron
SNP	6244	1	rps16 intron
SNP	6347	1	rps16-trnQ-UUG
SNP	6381	1	rps16-trnQ-UUG
SNP	6469	1	rps16-trnQ-UUG
Indel	6534	5	rps16-trnQ-UUG
SNP	6568	1	rps16-trnQ-UUG
Indel	6581	7	rps16-trnQ-UUG
Indel	6659	1	rps16-trnQ-UUG
SNP	6709	1	rps16-trnQ-UUG
SNP	6726	1	rps16-trnQ-UUG
SNP	6728	1	rps16-trnQ-UUG
SNP	6845	1	rps16-trnQ-UUG
SNP	6864	1	rps16-trnQ-UUG
Indel	6877	1	rps16-trnQ-UUG
Indel	6930	29	rps16-trnQ-UUG
Indel	6963	49	rps16-trnQ-UUG
SNP	7055	1	rps16-trnQ-UUG
Indel	7059	3	rps16-trnQ-UUG
Indel	7066	21	rps16-trnQ-UUG
Indel	7096	26	rps16-trnQ-UUG
Indel	7134	86	rps16-trnQ-UUG
SNP	7233	1	rps16-trnQ-UUG
SNP	7243	1	rps16-trnQ-UUG
SNP	7308	1	rps16-trnQ-UUG
Indel	7403	5	rps16-trnQ-UUG
Indel	7434	11	rps16-trnQ-UUG
SNP	7485	1	rps16-trnQ-UUG
SNP	7515	1	rps16-trnQ-UUG
SNP	7548	1	rps16-trnQ-UUG
SNP	7549	1	rps16-trnQ-UUG
SNP	7555	1	rps16-trnQ-UUG
SNP	7641	1	rps16-trnQ-UUG
SNP	7694	1	rps16-trnQ-UUG
Indel	7700	22	rps16-trnQ-UUG
SNP	7772	1	rps16-trnQ-UUG
SNP	7778	1	rps16-trnQ-UUG
SNP	7908	1	trnQ-UUG-psbK
Indel	7914	6	trnQ-UUG-psbK
SNP	8059	1	trnQ-UUG-psbK
SNP	8113	1	trnQ-UUG-psbK
SNP	8114	1	trnQ-UUG-psbK
SNP	8117	1	trnQ-UUG-psbK
SNP	8284	1	psbK
SNP	8420	1	psbK-psbI
SNP	8457	1	psbK-psbI
SNP	8496	1	psbK-psbI
SNP	8510	1	psbK-psbI
SNP	8517	1	psbK-psbI
SNP	8555	1	psbK-psbI
SNP	8634	1	psbK-psbI
Indel	8667	2	psbK-psbI
Indel	8683	1	psbK-psbI
Indel	8730	1	psbK-psbI
Indel	8749	1	psbK-psbI
Indel	8750	3	psbK-psbI
Indel	8759	22	psbK-psbI
SNP	8800	1	psbK-psbI
SNP	8802	1	psbK-psbI
SNP	8805	1	psbK-psbI
SNP	8808	1	psbK-psbI
SNP	8809	1	psbK-psbI
Indel	8815	6	psbK-psbI
Indel	8826	2	psbK-psbI
SNP	8837	1	psbK-psbI
SNP	8883	1	psbK-psbI
Indel	8897	1	psbK-psbI
SNP	9012	1	psbI
SNP	9038	1	psbI-trnS-GCU
SNP	9040	1	psbI-trnS-GCU
SNP	9074	1	psbI-trnS-GCU
SNP	9176	1	trnS-GCU-trnG-UCC
Indel	9311	1	trnS-GCU-trnG-UCC
Indel	9312	11	trnS-GCU-trnG-UCC
Indel	9326	7	trnS-GCU-trnG-UCC
Indel	9334	8	trnS-GCU-trnG-UCC
Indel	9363	3	trnS-GCU-trnG-UCC
Indel	9413	6	trnS-GCU-trnG-UCC
Indel	9425	9	trnS-GCU-trnG-UCC
SNP	9436	1	trnS-GCU-trnG-UCC
SNP	9507	1	trnS-GCU-trnG-UCC
Indel	9566	1	trnS-GCU-trnG-UCC
SNP	9686	1	trnS-GCU-trnG-UCC
SNP	9767	1	trnS-GCU-trnG-UCC
SNP	9790	1	trnS-GCU-trnG-UCC
Indel	9814	1	trnS-GCU-trnG-UCC
Indel	9819	2	trnS-GCU-trnG-UCC
Indel	9822	2	trnS-GCU-trnG-UCC
Indel	9825	2	trnS-GCU-trnG-UCC
Indel	9849	3	trnS-GCU-trnG-UCC
Indel	9869	3	trnS-GCU-trnG-UCC
SNP	9872	1	trnS-GCU-trnG-UCC
SNP	9925	1	trnS-GCU-trnG-UCC
SNP	9926	1	trnS-GCU-trnG-UCC
Indel	9935	4	trnS-GCU-trnG-UCC
Indel	9982	1	trnS-GCU-trnG-UCC
Indel	10003	1	trnS-GCU-trnG-UCC
Indel	10007	1	trnS-GCU-trnG-UCC
Indel	10013	1	trnS-GCU-trnG-UCC
SNP	10027	1	trnS-GCU-trnG-UCC
SNP	10041	1	trnS-GCU-trnG-UCC
Indel	10078	1	trnS-GCU-trnG-UCC
SNP	10079	1	trnS-GCU-trnG-UCC
SNP	10107	1	trnS-GCU-trnG-UCC
SNP	10117	1	trnS-GCU-trnG-UCC
Indel	10129	1	trnS-GCU-trnG-UCC
Indel	10194	1	trnS-GCU-trnG-UCC
Indel	10196	23	trnS-GCU-trnG-UCC
SNP	10251	1	trnS-GCU-trnG-UCC
SNP	10255	1	trnS-GCU-trnG-UCC
Indel	10260	3	trnS-GCU-trnG-UCC
SNP	10309	1	trnS-GCU-trnG-UCC
SNP	10310	1	trnS-GCU-trnG-UCC
SNP	10377	1	trnS-GCU-trnG-UCC
Indel	10397	6	trnS-GCU-trnG-UCC
SNP	10416	1	trnS-GCU-trnG-UCC
SNP	10460	1	trnS-GCU-trnG-UCC
SNP	10467	1	trnS-GCU-trnG-UCC
SNP	10486	1	trnS-GCU-trnG-UCC
SNP	10511	1	trnS-GCU-trnG-UCC
Indel	10559	4	trnS-GCU-trnG-UCC
Indel	10685	1	trnG-UCC intron
SNP	10739	1	trnG-UCC intron
SNP	10740	1	trnG-UCC intron
SNP	10815	1	trnG-UCC intron
SNP	10844	1	trnG-UCC intron
SNP	10867	1	trnG-UCC intron
SNP	10878	1	trnG-UCC intron
SNP	10920	1	trnG-UCC intron
SNP	10946	1	trnG-UCC intron
SNP	10965	1	trnG-UCC intron
Indel	11048	5	trnG-UCC intron
SNP	11138	1	trnG-UCC intron
SNP	11143	1	trnG-UCC intron
SNP	11168	1	trnG-UCC intron
SNP	11221	1	trnG-UCC intron
Indel	11441	1	trnG-UCC-trnR-UCU
Indel	11444	1	trnG-UCC-trnR-UCU
Indel	11479	1	trnG-UCC-trnR-UCU
Indel	11484	4	trnG-UCC-trnR-UCU
SNP	11488	1	trnG-UCC-trnR-UCU
SNP	11624	1	trnR-UCU-atpA
SNP	11625	1	trnR-UCU-atpA
SNP	11631	1	trnR-UCU-atpA
Indel	11648	1	trnR-UCU-atpA
SNP	11649	1	trnR-UCU-atpA
SNP	11654	1	trnR-UCU-atpA
SNP	11691	1	trnR-UCU-atpA
SNP	11823	1	atpA
SNP	11846	1	atpA
SNP	12066	1	atpA
SNP	12441	1	atpA
SNP	12720	1	atpA
SNP	13188	1	atpA
SNP	13475	1	atpF
SNP	13554	1	atpF
SNP	13693	1	atpF
SNP	13717	1	atpF
Indel	13913	1	atpF intron
SNP	13981	1	atpF intron
SNP	14043	1	atpF intron
Indel	14047	5	atpF intron
Indel	14068	1	atpF intron
SNP	14106	1	atpF intron
SNP	14128	1	atpF intron
Indel	14176	8	atpF intron
SNP	14205	1	atpF intron
SNP	14246	1	atpF intron
SNP	14350	1	atpF intron
Indel	14514	1	atpF intron
SNP	14555	1	atpF intron
SNP	14578	1	atpF intron
Indel	14581	4	atpF intron
Indel	14591	25	atpF intron
Indel	14618	1	atpF intron
SNP	14825	1	atpF
SNP	14854	1	atpF
SNP	14917	1	atpF-atpH
SNP	14956	1	atpF-atpH
SNP	14974	1	atpF-atpH
SNP	15065	1	atpF-atpH
SNP	15262	1	atpF-atpH
SNP	15463	1	atpH
Indel	15711	1	atpH-atpI
Indel	15713	2	atpH-atpI
Indel	15926	106	atpH-atpI
Indel	16034	64	atpH-atpI
Indel	16104	3	atpH-atpI
Indel	16114	17	atpH-atpI
SNP	16381	1	atpI
Indel	16913	1	atpI-rps2
SNP	17275	1	atpI-rps3
SNP	17280	1	atpI-rps4
SNP	17352	1	atpI-rps5
SNP	17364	1	atpI-rps6
SNP	17389	1	atpI-rps7
SNP	17592	1	rps2
SNP	17726	1	rps2
SNP	17754	1	rps2
SNP	17820	1	rps2
SNP	17843	1	rps2
SNP	17922	1	rps2-rpoC2
Indel	17940	2	rps2-rpoC2
SNP	17981	1	rps2-rpoC2
SNP	18018	1	rps2-rpoC2
Indel	18025	5	rps2-rpoC2
Indel	18031	1	rps2-rpoC2
SNP	18047	1	rps2-rpoC2
SNP	18056	1	rps2-rpoC2
SNP	18095	1	rps2-rpoC2
SNP	18098	1	rps2-rpoC2
SNP	18124	1	rps2-rpoC2
SNP	18129	1	rps2-rpoC2
Indel	18146	2	rpoC2
SNP	18158	1	rpoC2
Indel	18164	1	rpoC2
Indel	18166	2	rpoC2
SNP	18260	1	rpoC2
SNP	18494	1	rpoC2
SNP	18617	1	rpoC2
SNP	18830	1	rpoC2
SNP	18857	1	rpoC2
SNP	18896	1	rpoC2
SNP	19016	1	rpoC2
SNP	19237	1	rpoC2
SNP	19420	1	rpoC2
SNP	19464	1	rpoC2
Indel	19539	6	rpoC2
SNP	19602	1	rpoC2
SNP	19606	1	rpoC2
SNP	19856	1	rpoC2
SNP	19918	1	rpoC2
SNP	20043	1	rpoC2
SNP	20329	1	rpoC2
SNP	20612	1	rpoC2
SNP	20666	1	rpoC2
Indel	20676	6	rpoC2
SNP	20689	1	rpoC2
SNP	20726	1	rpoC2
SNP	20767	1	rpoC2
SNP	20912	1	rpoC2
SNP	20990	1	rpoC2
SNP	21043	1	rpoC2
SNP	21149	1	rpoC2
SNP	21287	1	rpoC2
SNP	21341	1	rpoC2
SNP	21347	1	rpoC2
SNP	21359	1	rpoC2
SNP	21527	1	rpoC2
SNP	21854	1	rpoC2
SNP	22252	1	rpoC2
SNP	22259	1	rpoC2
SNP	22278	1	rpoC2
SNP	22372	1	rpoC2-rpoC1
SNP	22389	1	rpoC2-rpoC1
SNP	22433	1	rpoC2-rpoC1
Indel	22459	1	rpoC1
SNP	22585	1	rpoC1
SNP	22654	1	rpoC1
SNP	22782	1	rpoC1
SNP	23221	1	rpoC1
SNP	23275	1	rpoC1
SNP	23419	1	rpoC1
SNP	24079	1	rpoC1
SNP	24133	1	rpoC1 intron
SNP	24149	1	rpoC1 intron
Indel	24214	3	rpoC1 intron
SNP	24239	1	rpoC1 intron
Indel	24313	1	rpoC1 intron
Indel	24323	5	rpoC1 intron
SNP	24401	1	rpoC1 intron
SNP	24558	1	rpoC1 intron
Indel	24691	3	rpoC1 intron
SNP	24987	1	rpoC1 intron
SNP	25137	1	rpoC1
SNP	25170	1	rpoC1
SNP	26231	1	rpoB
SNP	26389	1	rpoB
SNP	26535	1	rpoB
SNP	26596	1	rpoB
SNP	26887	1	rpoB
SNP	26927	1	rpoB
SNP	26958	1	rpoB
SNP	27023	1	rpoB
SNP	27041	1	rpoB
SNP	27892	1	rpoB
SNP	28373	1	rpoB
SNP	28403	1	rpoB
SNP	28649	1	rpoB
SNP	28685	1	rpoB
SNP	28794	1	rpoB-trnC-GCA
SNP	28938	1	rpoB-trnC-GCA
Indel	28988	8	rpoB-trnC-GCA
SNP	29009	1	rpoB-trnC-GCA
Indel	29035	1	rpoB-trnC-GCA
SNP	29036	1	rpoB-trnC-GCA
Indel	29079	3	rpoB-trnC-GCA
SNP	29171	1	rpoB-trnC-GCA
SNP	29252	1	rpoB-trnC-GCA
SNP	29253	1	rpoB-trnC-GCA
SNP	29329	1	rpoB-trnC-GCA
SNP	29506	1	rpoB-trnC-GCA
SNP	29668	1	rpoB-trnC-GCA
Indel	29678	3	rpoB-trnC-GCA
SNP	29844	1	rpoB-trnC-GCA
SNP	29866	1	rpoB-trnC-GCA
SNP	29873	1	rpoB-trnC-GCA
Indel	29876	3	rpoB-trnC-GCA
SNP	29931	1	rpoB-trnC-GCA
SNP	29932	1	rpoB-trnC-GCA
SNP	29980	1	rpoB-trnC-GCA
SNP	30020	1	rpoB-trnC-GCA
SNP	30026	1	rpoB-trnC-GCA
SNP	30073	1	rpoB-trnC-GCA
Indel	30107	4	rpoB-trnC-GCA
SNP	30111	1	rpoB-trnC-GCA
SNP	30175	1	rpoB-trnC-GCA
Indel	30189	3	rpoB-trnC-GCA
SNP	30192	1	rpoB-trnC-GCA
Indel	30244	1	rpoB-trnC-GCA
SNP	30277	1	rpoB-trnC-GCA
SNP	30309	1	rpoB-trnC-GCA
SNP	30403	1	trnC-GCA-petN
Indel	30480	6	trnC-GCA-petN
SNP	30503	1	trnC-GCA-petN
Indel	30568	38	trnC-GCA-petN
Indel	30607	1	trnC-GCA-petN
Indel	30609	11	trnC-GCA-petN
Indel	30621	31	trnC-GCA-petN
Indel	30655	1	trnC-GCA-petN
Indel	30658	5	trnC-GCA-petN
Indel	30664	5	trnC-GCA-petN
Indel	30677	4	trnC-GCA-petN
Indel	30682	7	trnC-GCA-petN
Indel	30690	3	trnC-GCA-petN
Indel	30757	5	trnC-GCA-petN
Indel	30763	1	trnC-GCA-petN
Indel	30765	2	trnC-GCA-petN
Indel	30768	1	trnC-GCA-petN
Indel	30770	1	trnC-GCA-petN
Indel	30813	1	trnC-GCA-petN
Indel	30815	1	trnC-GCA-petN
Indel	30817	1	trnC-GCA-petN
Indel	30819	3	trnC-GCA-petN
Indel	30823	6	trnC-GCA-petN
SNP	30934	1	trnC-GCA-petN
SNP	31030	1	trnC-GCA-petN
SNP	31083	1	trnC-GCA-petN
SNP	31094	1	trnC-GCA-petN
Indel	31096	1	trnC-GCA-petN
Indel	31185	8	trnC-GCA-petN
Indel	31290	1	trnC-GCA-petN
SNP	31401	1	trnC-GCA-petN
SNP	31411	1	trnC-GCA-petN
Indel	31625	4	petN-psbM
SNP	31639	1	petN-psbM
SNP	31657	1	petN-psbM
SNP	31697	1	petN-psbM
Indel	31781	2	petN-psbM
Indel	31809	6	petN-psbM
Indel	31867	52	petN-psbM
Indel	31920	2	petN-psbM
Indel	31927	18	petN-psbM
Indel	31947	2	petN-psbM
SNP	31975	1	petN-psbM
SNP	31977	1	petN-psbM
SNP	32081	1	petN-psbM
SNP	32137	1	petN-psbM
SNP	32172	1	petN-psbM
SNP	32188	1	petN-psbM
Indel	32406	14	petN-psbM
SNP	32422	1	petN-psbM
SNP	32430	1	petN-psbM
SNP	32575	1	psbM
Indel	32623	2	psbM-trnD-GUC
SNP	32747	1	psbM-trnD-GUC
SNP	32802	1	psbM-trnD-GUC
SNP	33024	1	psbM-trnD-GUC
Indel	33033	5	psbM-trnD-GUC
SNP	33126	1	psbM-trnD-GUC
SNP	33147	1	psbM-trnD-GUC
Indel	33226	24	psbM-trnD-GUC
SNP	33287	1	psbM-trnD-GUC
Indel	33293	2	psbM-trnD-GUC
Indel	33299	5	psbM-trnD-GUC
SNP	33310	1	psbM-trnD-GUC
SNP	33354	1	psbM-trnD-GUC
SNP	33471	1	psbM-trnD-GUC
Indel	33475	1	psbM-trnD-GUC
Indel	33476	1	psbM-trnD-GUC
SNP	33484	1	psbM-trnD-GUC
Indel	33541	2	psbM-trnD-GUC
Indel	33622	9	psbM-trnD-GUC
SNP	33799	1	psbM-trnD-GUC
Indel	33835	6	psbM-trnD-GUC
Indel	33856	1	psbM-trnD-GUC
SNP	33934	1	psbM-trnD-GUC
SNP	33970	1	psbM-trnD-GUC
SNP	34001	1	psbM-trnD-GUC
SNP	34002	1	psbM-trnD-GUC
Indel	34126	8	trnD-GUC-trnY-GUA
Indel	34135	15	trnD-GUC-trnY-GUA
Indel	34151	3	trnD-GUC-trnY-GUA
Indel	34155	2	trnD-GUC-trnY-GUA
Indel	34168	3	trnD-GUC-trnY-GUA
Indel	34173	6	trnD-GUC-trnY-GUA
Indel	34180	6	trnD-GUC-trnY-GUA
Indel	34188	1	trnD-GUC-trnY-GUA
Indel	34191	1	trnD-GUC-trnY-GUA
Indel	34193	3	trnD-GUC-trnY-GUA
Indel	34199	4	trnD-GUC-trnY-GUA
Indel	34204	2	trnD-GUC-trnY-GUA
Indel	34207	1	trnD-GUC-trnY-GUA
Indel	34212	2	trnD-GUC-trnY-GUA
Indel	34215	5	trnD-GUC-trnY-GUA
Indel	34221	4	trnD-GUC-trnY-GUA
Indel	34228	1	trnD-GUC-trnY-GUA
Indel	34230	2	trnD-GUC-trnY-GUA
Indel	34261	4	trnD-GUC-trnY-GUA
SNP	34289	1	trnD-GUC-trnY-GUA
Indel	34336	1	trnD-GUC-trnY-GUA
Indel	34568	11	trnY-GUA-trnE-UUC
SNP	34756	1	trnE-UUC-trnT-GGU
Indel	34794	1	trnE-UUC-trnT-GGU
Indel	34800	1	trnE-UUC-trnT-GGU
SNP	34814	1	trnE-UUC-trnT-GGU
SNP	34934	1	trnE-UUC-trnT-GGU
SNP	34935	1	trnE-UUC-trnT-GGU
SNP	34941	1	trnE-UUC-trnT-GGU
SNP	34962	1	trnE-UUC-trnT-GGU
Indel	34991	1	trnE-UUC-trnT-GGU
Indel	34994	1	trnE-UUC-trnT-GGU
SNP	35020	1	trnE-UUC-trnT-GGU
SNP	35044	1	trnE-UUC-trnT-GGU
Indel	35141	1	trnT-GGU
SNP	35161	1	trnT-GGU-psbD
Indel	35210	1	trnT-GGU-psbD
Indel	35345	1	trnT-GGU-psbD
SNP	35396	1	trnT-GGU-psbD
SNP	35409	1	trnT-GGU-psbD
SNP	35435	1	trnT-GGU-psbD
SNP	35455	1	trnT-GGU-psbD
SNP	35518	1	trnT-GGU-psbD
Indel	35525	1	trnT-GGU-psbD
SNP	35649	1	trnT-GGU-psbD
SNP	35733	1	trnT-GGU-psbD
SNP	35774	1	trnT-GGU-psbD
SNP	35791	1	trnT-GGU-psbD
Indel	35813	8	trnT-GGU-psbD
Indel	36017	7	trnT-GGU-psbD
Indel	36039	4	trnT-GGU-psbD
Indel	36060	1	trnT-GGU-psbD
Indel	36076	1	trnT-GGU-psbD
Indel	36125	6	trnT-GGU-psbD
Indel	36132	3	trnT-GGU-psbD
Indel	36440	12	trnT-GGU-psbD
Indel	36455	30	trnT-GGU-psbD
Indel	36486	5	trnT-GGU-psbD
Indel	36492	6	trnT-GGU-psbD
Indel	36499	4	trnT-GGU-psbD
Indel	36504	6	trnT-GGU-psbD
Indel	36512	8	trnT-GGU-psbD
Indel	36539	1	trnT-GGU-psbD
Indel	36541	1	trnT-GGU-psbD
Indel	36543	2	trnT-GGU-psbD
Indel	36548	1	trnT-GGU-psbD
SNP	36574	1	trnT-GGU-psbD
SNP	36637	1	trnT-GGU-psbD
SNP	36638	1	trnT-GGU-psbD
SNP	36639	1	trnT-GGU-psbD
Indel	36648	1	trnT-GGU-psbD
Indel	36650	1	trnT-GGU-psbD
SNP	36710	1	trnT-GGU-psbD
SNP	36964	1	psbD
SNP	37148	1	psbD
SNP	37411	1	psbD
SNP	38321	1	psbC
SNP	38343	1	psbC
SNP	38363	1	psbC
SNP	38372	1	psbC
SNP	38585	1	psbC
SNP	38849	1	psbC
SNP	39107	1	psbC
SNP	39298	1	psbC-trnS-UGA
SNP	39489	1	trnS-UGA-psbZ
SNP	39577	1	trnS-UGA-psbZ
Indel	39613	1	trnS-UGA-psbZ
Indel	39620	8	trnS-UGA-psbZ
SNP	39997	1	psbZ
Indel	40168	6	psbZ-trnG-GCC
Indel	40190	1	psbZ-trnG-GCC
SNP	40205	1	psbZ-trnG-GCC
SNP	40212	1	psbZ-trnG-GCC
SNP	40369	1	psbZ-trnG-GCC
SNP	40592	1	trnG-GCC-trnfM-CAU
Indel	40608	3	trnG-GCC-trnfM-CAU
Indel	40617	11	trnG-GCC-trnfM-CAU
SNP	40694	1	trnG-GCC-trnfM-CAU
SNP	40791	1	trnG-GCC-trnfM-CAU
Indel	40799	4	trnG-GCC-trnfM-CAU
Indel	40807	8	trnG-GCC-trnfM-CAU
Indel	40925	2	trnG-GCC-trnfM-CAU
Indel	40928	2	trnG-GCC-trnfM-CAU
SNP	40939	1	trnG-GCC-trnfM-CAU
SNP	41055	1	trnfM-CAU-rps14
SNP	41060	1	trnfM-CAU-rps14
SNP	41147	1	trnfM-CAU-rps14
SNP	41180	1	trnfM-CAU-rps14
Indel	41630	1	rps14-psaB
SNP	41949	1	psaB
SNP	42114	1	psaB
SNP	42399	1	psaB
SNP	42750	1	psaB
SNP	42972	1	psaB
SNP	43140	1	psaB
SNP	43194	1	psaB
SNP	43199	1	psaB
SNP	43584	1	psaB
SNP	44637	1	psaA
SNP	44644	1	psaA
SNP	44773	1	psaA
SNP	45115	1	psaA
SNP	45352	1	psaA
SNP	46009	1	psaA
SNP	46193	1	psaA-ycf3
SNP	46195	1	psaA-ycf3
Indel	46233	1	psaA-ycf3
Indel	46237	5	psaA-ycf3
SNP	46394	1	psaA-ycf3
SNP	46395	1	psaA-ycf3
Indel	46433	1	psaA-ycf3
SNP	46471	1	psaA-ycf3
Indel	46473	4	psaA-ycf3
SNP	46502	1	psaA-ycf3
SNP	46530	1	psaA-ycf3
SNP	46564	1	psaA-ycf3
SNP	46565	1	psaA-ycf3
SNP	46567	1	psaA-ycf3
SNP	46568	1	psaA-ycf3
SNP	46569	1	psaA-ycf3
SNP	46572	1	psaA-ycf3
SNP	46641	1	psaA-ycf3
Indel	46646	5	psaA-ycf3
Indel	46732	2	psaA-ycf3
SNP	46839	1	psaA-ycf3
SNP	47245	1	ycf3
SNP	47447	1	ycf3 intron
Indel	47932	2	ycf3 intron
Indel	47935	1	ycf3 intron
SNP	47957	1	ycf3 intron
SNP	48110	1	ycf3
SNP	48131	1	ycf3
SNP	48275	1	ycf3 intron
SNP	48310	1	ycf3 intron
SNP	48740	1	ycf3 intron
SNP	48933	1	ycf3 intron
Indel	49115	4	ycf3-trnS-GGA
SNP	49225	1	ycf3-trnS-GGA
Indel	49232	5	ycf3-trnS-GGA
SNP	49326	1	ycf3-trnS-GGA
SNP	49384	1	ycf3-trnS-GGA
SNP	49525	1	ycf3-trnS-GGA
SNP	49614	1	ycf3-trnS-GGA
SNP	49762	1	trnS-GGA-rps4
SNP	49824	1	trnS-GGA-rps4
SNP	49836	1	trnS-GGA-rps4
SNP	49838	1	trnS-GGA-rps4
Indel	49920	1	trnS-GGA-rps4
SNP	49932	1	trnS-GGA-rps4
SNP	50109	1	rps4
SNP	50224	1	rps4
SNP	50241	1	rps4
SNP	50593	1	rps4
SNP	50863	1	rps4-trnT-UGU
Indel	50899	6	rps4-trnT-UGU
SNP	50965	1	rps4-trnT-UGU
Indel	50971	11	rps4-trnT-UGU
Indel	51031	6	rps4-trnT-UGU
SNP	51052	1	rps4-trnT-UGU
SNP	51167	1	trnT-UGU-trnL-UAA
SNP	51193	1	trnT-UGU-trnL-UAA
Indel	51215	4	trnT-UGU-trnL-UAA
SNP	51230	1	trnT-UGU-trnL-UAA
Indel	51244	2	trnT-UGU-trnL-UAA
SNP	51256	1	trnT-UGU-trnL-UAA
SNP	51352	1	trnT-UGU-trnL-UAA
Indel	51355	6	trnT-UGU-trnL-UAA
Indel	51385	9	trnT-UGU-trnL-UAA
SNP	51490	1	trnT-UGU-trnL-UAA
SNP	51507	1	trnT-UGU-trnL-UAA
Indel	51514	2	trnT-UGU-trnL-UAA
SNP	51522	1	trnT-UGU-trnL-UAA
SNP	51523	1	trnT-UGU-trnL-UAA
SNP	51529	1	trnT-UGU-trnL-UAA
SNP	51533	1	trnT-UGU-trnL-UAA
SNP	51534	1	trnT-UGU-trnL-UAA
SNP	51540	1	trnT-UGU-trnL-UAA
SNP	51541	1	trnT-UGU-trnL-UAA
Indel	51542	4	trnT-UGU-trnL-UAA
SNP	51560	1	trnT-UGU-trnL-UAA
SNP	51565	1	trnT-UGU-trnL-UAA
Indel	51566	4	trnT-UGU-trnL-UAA
Indel	51571	18	trnT-UGU-trnL-UAA
Indel	51591	6	trnT-UGU-trnL-UAA
SNP	51601	1	trnT-UGU-trnL-UAA
Indel	51619	1	trnT-UGU-trnL-UAA
Indel	51630	1	trnT-UGU-trnL-UAA
Indel	51639	3	trnT-UGU-trnL-UAA
SNP	51649	1	trnT-UGU-trnL-UAA
SNP	51657	1	trnT-UGU-trnL-UAA
Indel	51664	3	trnT-UGU-trnL-UAA
Indel	51669	1	trnT-UGU-trnL-UAA
Indel	51673	1	trnT-UGU-trnL-UAA
Indel	51675	2	trnT-UGU-trnL-UAA
Indel	51691	2	trnT-UGU-trnL-UAA
SNP	51705	1	trnT-UGU-trnL-UAA
SNP	51711	1	trnT-UGU-trnL-UAA
SNP	51712	1	trnT-UGU-trnL-UAA
SNP	51740	1	trnT-UGU-trnL-UAA
SNP	51788	1	trnT-UGU-trnL-UAA
SNP	51793	1	trnT-UGU-trnL-UAA
Indel	51804	7	trnT-UGU-trnL-UAA
Indel	51816	3	trnT-UGU-trnL-UAA
SNP	51830	1	trnT-UGU-trnL-UAA
SNP	51856	1	trnT-UGU-trnL-UAA
SNP	51984	1	trnT-UGU-trnL-UAA
Indel	51985	6	trnT-UGU-trnL-UAA
SNP	52057	1	trnT-UGU-trnL-UAA
Indel	52059	1	trnT-UGU-trnL-UAA
SNP	52094	1	trnT-UGU-trnL-UAA
Indel	52196	6	trnT-UGU-trnL-UAA
SNP	52263	1	trnT-UGU-trnL-UAA
Indel	52462	1	trnL-UAA intron
SNP	52474	1	trnL-UAA intron
SNP	52528	1	trnL-UAA intron
Indel	52583	5	trnL-UAA intron
Indel	52731	1	trnL-UAA-trnF-GAA
Indel	52790	1	trnL-UAA-trnF-GAA
SNP	52857	1	trnL-UAA-trnF-GAA
SNP	52897	1	trnL-UAA-trnF-GAA
SNP	52932	1	trnL-UAA-trnF-GAA
SNP	53081	1	trnL-UAA-trnF-GAA
SNP	53198	1	trnF-GAA-ndhJ
SNP	53296	1	trnF-GAA-ndhJ
Indel	53322	1	trnF-GAA-ndhJ
Indel	53372	1	trnF-GAA-ndhJ
Indel	53375	9	trnF-GAA-ndhJ
SNP	53384	1	trnF-GAA-ndhJ
SNP	53393	1	trnF-GAA-ndhJ
Indel	53431	3	trnF-GAA-ndhJ
Indel	53437	6	trnF-GAA-ndhJ
SNP	53446	1	trnF-GAA-ndhJ
SNP	53448	1	trnF-GAA-ndhJ
SNP	53579	1	trnF-GAA-ndhJ
Indel	53580	9	trnF-GAA-ndhJ
Indel	53690	5	trnF-GAA-ndhJ
SNP	53711	1	trnF-GAA-ndhJ
Indel	53803	5	trnF-GAA-ndhJ
SNP	53829	1	trnF-GAA-ndhJ
SNP	53843	1	trnF-GAA-ndhJ
SNP	54088	1	ndhJ
SNP	54320	1	ndhJ
SNP	54385	1	ndhJ-ndhK
SNP	54433	1	ndhJ-ndhK
SNP	54444	1	ndhJ-ndhK
SNP	54544	1	ndhK
SNP	54562	1	ndhK
SNP	54613	1	ndhK
SNP	54626	1	ndhK
SNP	54662	1	ndhK
SNP	54889	1	ndhK
SNP	55135	1	ndhK
SNP	55205	1	ndhK
SNP	55674	1	ndhC-trnV-UAC
Indel	55747	3	ndhC-trnV-UAC
SNP	55823	1	ndhC-trnV-UAC
Indel	55836	2	ndhC-trnV-UAC
Indel	55973	1	ndhC-trnV-UAC
Indel	55995	17	ndhC-trnV-UAC
SNP	56033	1	ndhC-trnV-UAC
Indel	56061	1	ndhC-trnV-UAC
Indel	56090	4	ndhC-trnV-UAC
SNP	56099	1	ndhC-trnV-UAC
SNP	56106	1	ndhC-trnV-UAC
SNP	56142	1	ndhC-trnV-UAC
SNP	56149	1	ndhC-trnV-UAC
SNP	56169	1	ndhC-trnV-UAC
Indel	56195	2	ndhC-trnV-UAC
SNP	56209	1	ndhC-trnV-UAC
SNP	56210	1	ndhC-trnV-UAC
SNP	56211	1	ndhC-trnV-UAC
SNP	56212	1	ndhC-trnV-UAC
SNP	56214	1	ndhC-trnV-UAC
SNP	56215	1	ndhC-trnV-UAC
SNP	56218	1	ndhC-trnV-UAC
SNP	56220	1	ndhC-trnV-UAC
SNP	56666	1	trnV-UAC intron
SNP	56761	1	trnV-UAC intron
SNP	56793	1	trnV-UAC intron
SNP	56977	1	trnV-UAC-trnM-CAU
SNP	56978	1	trnV-UAC-trnM-CAU
Indel	57014	10	trnV-UAC-trnM-CAU
SNP	57039	1	trnV-UAC-trnM-CAU
Indel	57342	2	trnM-CAU-atpE
SNP	57344	1	trnM-CAU-atpE
SNP	57350	1	trnM-CAU-atpE
SNP	57352	1	trnM-CAU-atpE
Indel	57360	4	trnM-CAU-atpE
SNP	57445	1	atpE
SNP	57713	1	atpE
SNP	57797	1	atpB
SNP	58112	1	atpB
SNP	58318	1	atpB
SNP	58753	1	atpB
SNP	59047	1	atpB
SNP	59202	1	atpB
Indel	59270	2	atpB
Indel	59273	2	atpB
Indel	59316	5	atpB-rbcL
SNP	59329	1	atpB-rbcL
SNP	59407	1	atpB-rbcL
SNP	59479	1	atpB-rbcL
Indel	59488	4	atpB-rbcL
SNP	59572	1	atpB-rbcL
Indel	59644	5	atpB-rbcL
Indel	59668	1	atpB-rbcL
SNP	59847	1	atpB-rbcL
SNP	59859	1	atpB-rbcL
SNP	60045	1	atpB-rbcL
SNP	60201	1	rbcL
SNP	60603	1	rbcL
SNP	60787	1	rbcL
SNP	60873	1	rbcL
SNP	61096	1	rbcL
SNP	61473	1	rbcL
SNP	61581	1	rbcL-accD
SNP	61649	1	rbcL-accD
SNP	61650	1	rbcL-accD
Indel	61651	1	rbcL-accD
SNP	61654	1	rbcL-accD
SNP	61655	1	rbcL-accD
SNP	61698	1	rbcL-accD
SNP	61734	1	rbcL-accD
SNP	61802	1	rbcL-accD
Indel	61853	1	rbcL-accD
SNP	61933	1	rbcL-accD
SNP	62000	1	rbcL-accD
Indel	62028	6	rbcL-accD
SNP	62136	1	rbcL-accD
SNP	62156	1	rbcL-accD
Indel	62157	13	rbcL-accD
Indel	62235	5	rbcL-accD
Indel	62338	12	rbcL-accD
SNP	62391	1	rbcL-accD
SNP	62414	1	rbcL-accD
SNP	62423	1	rbcL-accD
SNP	62464	1	accD
SNP	62484	1	accD
SNP	62530	1	accD
SNP	62537	1	accD
SNP	62547	1	accD
SNP	62582	1	accD
SNP	62599	1	accD
SNP	62783	1	accD
SNP	62805	1	accD
SNP	62956	1	accD
SNP	63039	1	accD
SNP	63376	1	accD
SNP	63406	1	accD
SNP	63481	1	accD
SNP	63565	1	accD
SNP	63701	1	accD
Indel	63916	1	accD
SNP	63992	1	accD-psaI
SNP	64047	1	accD-psaI
SNP	64070	1	accD-psaI
SNP	64121	1	accD-psaI
Indel	64127	2	accD-psaI
SNP	64133	1	accD-psaI
SNP	64134	1	accD-psaI
Indel	64188	2	accD-psaI
SNP	64259	1	accD-psaI
SNP	64272	1	accD-psaI
SNP	64288	1	accD-psaI
SNP	64292	1	accD-psaI
Indel	64330	1	accD-psaI
Indel	64358	2	accD-psaI
Indel	64360	1	accD-psaI
SNP	64384	1	accD-psaI
Indel	64412	3	accD-psaI
Indel	64416	7	accD-psaI
SNP	64449	1	accD-psaI
SNP	64463	1	psaI
SNP	64581	1	psaI-ycf4
SNP	64591	1	psaI-ycf4
SNP	64629	1	psaI-ycf4
Indel	64631	10	psaI-ycf4
SNP	64663	1	psaI-ycf4
Indel	64668	5	psaI-ycf4
SNP	64683	1	psaI-ycf4
SNP	64722	1	psaI-ycf4
Indel	64810	21	psaI-ycf4
SNP	64887	1	psaI-ycf4
SNP	64893	1	psaI-ycf4
Indel	64895	1	psaI-ycf4
Indel	64897	1	psaI-ycf4
SNP	64898	1	psaI-ycf4
SNP	64921	1	psaI-ycf4
SNP	65199	1	ycf4
Indel	65510	13	ycf4-cemA
SNP	65563	1	ycf4-cemA
Indel	65672	2	ycf4-cemA
Indel	65675	1	ycf4-cemA
Indel	65698	8	ycf4-cemA
SNP	65960	1	ycf4-cemA
SNP	66106	1	cemA
SNP	66219	1	cemA
Indel	66701	1	cemA-petA
SNP	66703	1	cemA-petA
Indel	66756	5	cemA-petA
Indel	66762	3	cemA-petA
SNP	66923	1	petA
SNP	66955	1	petA
SNP	67165	1	petA
SNP	67192	1	petA
SNP	67241	1	petA
SNP	67400	1	petA
SNP	67618	1	petA
SNP	67897	1	petA-psbJ
SNP	67945	1	petA-psbJ
Indel	68084	5	petA-psbJ
SNP	68145	1	petA-psbJ
SNP	68162	1	petA-psbJ
Indel	68414	4	petA-psbJ
SNP	68418	1	petA-psbJ
SNP	68424	1	petA-psbJ
SNP	68426	1	petA-psbJ
SNP	68427	1	petA-psbJ
Indel	68428	4	petA-psbJ
Indel	68433	1	petA-psbJ
SNP	68466	1	petA-psbJ
SNP	68467	1	petA-psbJ
SNP	68559	1	petA-psbJ
SNP	68568	1	petA-psbJ
SNP	68582	1	petA-psbJ
Indel	68591	1	petA-psbJ
Indel	68598	1	petA-psbJ
Indel	68600	6	petA-psbJ
Indel	68607	2	petA-psbJ
SNP	68651	1	petA-psbJ
SNP	68723	1	petA-psbJ
SNP	68754	1	petA-psbJ
SNP	68761	1	petA-psbJ
SNP	68814	1	petA-psbJ
SNP	68935	1	petA-psbJ
SNP	69068	1	petA-psbJ
SNP	69092	1	petA-psbJ
SNP	69157	1	psbJ
Indel	69947	1	psbE-petL
SNP	69995	1	psbE-petL
Indel	70010	1	psbE-petL
Indel	70018	5	psbE-petL
SNP	70032	1	psbE-petL
SNP	70107	1	psbE-petL
SNP	70182	1	psbE-petL
Indel	70203	16	psbE-petL
Indel	70274	31	psbE-petL
Indel	70364	5	psbE-petL
Indel	70404	5	psbE-petL
SNP	70486	1	psbE-petL
SNP	70690	1	psbE-petL
SNP	70719	1	psbE-petL
SNP	70757	1	psbE-petL
SNP	70763	1	psbE-petL
SNP	70795	1	psbE-petL
SNP	70815	1	psbE-petL
SNP	70862	1	psbE-petL
SNP	70953	1	psbE-petL
SNP	71143	1	petL-petG
SNP	71168	1	petL-petG
Indel	71496	1	petG-trnW-CCA
SNP	71609	1	trnW-CCA-trnP-UGG
SNP	71642	1	trnW-CCA-trnP-UGG
Indel	71643	2	trnW-CCA-trnP-UGG
SNP	71683	1	trnW-CCA-trnP-UGG
SNP	71732	1	trnW-CCA-trnP-UGG
SNP	71859	1	trnP-UGG-psaJ
Indel	71915	1	trnP-UGG-psaJ
Indel	71994	1	trnP-UGG-psaJ
Indel	72026	3	trnP-UGG-psaJ
Indel	72048	4	trnP-UGG-psaJ
SNP	72095	1	trnP-UGG-psaJ
SNP	72096	1	trnP-UGG-psaJ
SNP	72097	1	trnP-UGG-psaJ
SNP	72170	1	trnP-UGG-psaJ
SNP	72377	1	psaJ
SNP	72419	1	psaJ-rpl33
SNP	72445	1	psaJ-rpl33
SNP	72479	1	psaJ-rpl33
SNP	72480	1	psaJ-rpl33
SNP	72535	1	psaJ-rpl33
Indel	72714	2	psaJ-rpl33
Indel	72717	2	psaJ-rpl33
Indel	72724	4	psaJ-rpl33
SNP	72740	1	psaJ-rpl33
Indel	73052	2	rpl33-rps18
SNP	73056	1	rpl33-rps18
Indel	73100	1	rpl33-rps18
SNP	73140	1	rpl33-rps18
SNP	73355	1	rps18
SNP	73493	1	rps18
SNP	73609	1	rps18-rpl20
Indel	73655	2	rps18-rpl20
SNP	73677	1	rps18-rpl20
Indel	73691	5	rps18-rpl20
SNP	73798	1	rps18-rpl20
Indel	73802	10	rps18-rpl20
SNP	73818	1	rps18-rpl20
SNP	73903	1	rpl20
SNP	73985	1	rpl20
SNP	74312	1	rpl20-rps12
SNP	74324	1	rpl20-rps12
SNP	74382	1	rpl20-rps12
Indel	74390	1	rpl20-rps12
Indel	74424	1	rpl20-rps12
SNP	74438	1	rpl20-rps12
SNP	74439	1	rpl20-rps12
SNP	74612	1	rpl20-rps12
SNP	74825	1	rpl20-rps12
SNP	74845	1	rpl20-rps12
SNP	74855	1	rpl20-rps12
Indel	74870	15	rpl20-rps12
Indel	74886	1	rpl20-rps12
SNP	75023	1	rps12
SNP	75026	1	rps12
SNP	75239	1	rps12-clpP
Indel	75505	5	clpP intron
SNP	75571	1	clpP intron
Indel	75573	3	clpP intron
Indel	75588	3	clpP intron
Indel	75595	2	clpP intron
Indel	75605	2	clpP intron
SNP	75607	1	clpP intron
SNP	75677	1	clpP intron
SNP	75686	1	clpP intron
SNP	75691	1	clpP intron
SNP	75693	1	clpP intron
Indel	75699	2	clpP intron
Indel	75789	1	clpP intron
SNP	75895	1	clpP intron
SNP	75964	1	clpP intron
SNP	76078	1	clpP intron
Indel	76156	2	clpP intron
SNP	76170	1	clpP intron
SNP	76171	1	clpP intron
SNP	76226	1	clpP
SNP	76229	1	clpP
SNP	76343	1	clpP
SNP	76518	1	clpP intron
Indel	76595	2	clpP intron
Indel	76611	2	clpP intron
Indel	76614	4	clpP intron
SNP	76632	1	clpP intron
SNP	76633	1	clpP intron
Indel	76648	3	clpP intron
SNP	76667	1	clpP intron
Indel	76689	1	clpP intron
SNP	76690	1	clpP intron
SNP	76699	1	clpP intron
SNP	76866	1	clpP intron
SNP	76871	1	clpP intron
Indel	76895	3	clpP intron
SNP	76917	1	clpP intron
SNP	76977	1	clpP intron
Indel	77004	1	clpP intron
SNP	77051	1	clpP intron
SNP	77065	1	clpP intron
SNP	77080	1	clpP intron
SNP	77202	1	clpP intron
SNP	77254	1	clpP intron
SNP	77264	1	clpP intron
SNP	77380	1	clpP-psbB
Indel	77453	2	clpP-psbB
Indel	77487	12	clpP-psbB
SNP	77544	1	clpP-psbB
SNP	77699	1	clpP-psbB
SNP	77710	1	clpP-psbB
SNP	77775	1	clpP-psbB
Indel	77787	1	clpP-psbB
SNP	77944	1	psbB
SNP	78148	1	psbB
SNP	78334	1	psbB
SNP	78538	1	psbB
SNP	78953	1	psbB
SNP	78976	1	psbB
Indel	79414	1	psbB-psbT
Indel	79442	1	psbB-psbT
SNP	79485	1	psbB-psbT
SNP	79488	1	psbB-psbT
SNP	79498	1	psbB-psbT
SNP	79718	1	psbT-psbN
SNP	79740	1	psbT-psbN
SNP	79859	1	psbN
SNP	80064	1	psbH
SNP	80438	1	petB intron
SNP	80469	1	petB intron
SNP	80489	1	petB intron
Indel	80532	1	petB intron
SNP	80564	1	petB intron
SNP	80588	1	petB intron
Indel	80719	1	petB intron
SNP	80723	1	petB intron
Indel	80820	1	petB intron
SNP	80858	1	petB intron
SNP	80912	1	petB intron
SNP	80958	1	petB intron
SNP	80976	1	petB intron
SNP	81005	1	petB intron
SNP	81012	1	petB intron
SNP	81078	1	petB intron
Indel	81145	2	petB intron
SNP	81683	1	petB
Indel	81857	3	petB
SNP	81910	1	petB-petD
SNP	81914	1	petB-petD
SNP	81998	1	petB-petD
SNP	82008	1	petB-petD
SNP	82170	1	petD intron
SNP	82318	1	petD intron
SNP	82498	1	petD intron
SNP	82604	1	petD intron
SNP	82698	1	petD intron
SNP	82765	1	petD intron
SNP	83062	1	petD
SNP	83230	1	petD
SNP	83438	1	petD-rpoA
Indel	83505	2	petD-rpoA
Indel	83509	1	petD-rpoA
SNP	83565	1	rpoA
SNP	83873	1	rpoA
SNP	83895	1	rpoA
SNP	83897	1	rpoA
SNP	84170	1	rpoA
SNP	84330	1	rpoA
SNP	84366	1	rpoA
SNP	84550	1	rpoA
SNP	84610	1	rpoA-rps11
Indel	84641	2	rpoA-rps11
SNP	84666	1	rps11
SNP	84817	1	rps11
SNP	84981	1	rps11
SNP	85175	1	rps11-rpl36
Indel	85357	7	infA
SNP	85373	1	infA
Indel	85385	1	infA
Indel	85386	1	infA
SNP	85425	1	infA
Indel	85611	1	infA
SNP	85643	1	infA
Indel	85677	1	infA
SNP	85811	1	infA-rps8
SNP	86155	1	rps8
SNP	86229	1	rps8-rpl14
Indel	86305	4	rps8-rpl14
Indel	86327	3	rps8-rpl14
Indel	86335	1	rps8-rpl14
SNP	86541	1	rpl14
SNP	86866	1	rpl14-rpl16
SNP	86903	1	rpl14-rpl16
SNP	86973	1	rpl14-rpl16
SNP	86983	1	rpl16
SNP	87099	1	rpl16
SNP	87595	1	rpl16 intron
Indel	87669	5	rpl16 intron
SNP	87688	1	rpl16 intron
Indel	87690	1	rpl16 intron
Indel	87712	4	rpl16 intron
SNP	87719	1	rpl16 intron
SNP	87725	1	rpl16 intron
SNP	87779	1	rpl16 intron
SNP	87810	1	rpl16 intron
SNP	87844	1	rpl16 intron
Indel	87935	5	rpl16 intron
SNP	88029	1	rpl16 intron
SNP	88122	1	rpl16 intron
Indel	88149	3	rpl16 intron
Indel	88154	6	rpl16 intron
SNP	88180	1	rpl16 intron
SNP	88290	1	rpl16 intron
Indel	88291	2	rpl16 intron
Indel	88297	1	rpl16 intron
Indel	88299	1	rpl16 intron
Indel	88526	9	rpl16 intron
Indel	88611	4	rpl16-rps3
Indel	88637	1	rpl16-rps3
SNP	88719	1	rpl16-rps3
Indel	88720	16	rpl16-rps3
SNP	89384	1	rps3-rpl22
Indel	89487	4	rps3-rpl22
Indel	89493	3	rps3-rpl22
SNP	89570	1	rpl22
SNP	89727	1	rpl22
SNP	89806	1	rpl22
SNP	89897	1	rpl22
SNP	89898	1	rpl22
SNP	89899	1	rpl22
SNP	89902	1	rpl22
SNP	89903	1	rpl22
SNP	89904	1	rpl22
SNP	89924	1	rpl22
SNP	89948	1	rpl22
Indel	89975	1	rpl22
SNP	90339	1	rps19
SNP	90596	1	trnH-GUG-rpl2
SNP	90597	1	trnH-GUG-rpl2
SNP	90660	1	rpl2
SNP	91171	1	rpl2 intron
SNP	92480	1	rpl23-trnI-CAU
SNP	92544	1	rpl23-trnI-CAU
SNP	92939	1	ycf2
SNP	93063	1	ycf2
SNP	93218	1	ycf2
SNP	93224	1	ycf2
SNP	93257	1	ycf2
SNP	93434	1	ycf2
SNP	94005	1	ycf2
SNP	94179	1	ycf2
SNP	94262	1	ycf2
Indel	94693	75	ycf2
SNP	94968	1	ycf2
Indel	95364	21	ycf2
SNP	96092	1	ycf2
SNP	96093	1	ycf2
Indel	97075	21	ycf2
SNP	97123	1	ycf2
SNP	97201	1	ycf2
SNP	97355	1	ycf2
SNP	97445	1	ycf2
SNP	97604	1	ycf2
SNP	97821	1	ycf2
SNP	97859	1	ycf2
Indel	97865	13	ycf2
Indel	97879	1	ycf2
SNP	98002	1	ycf2
SNP	98121	1	ycf2
Indel	98753	6	ycf2
SNP	98888	1	ycf2
SNP	99193	1	ycf2
SNP	99355	1	ycf2
SNP	99469	1	ycf2
Indel	99502	6	ycf2
SNP	99821	1	ycf2-trnL-CAA
Indel	99861	5	ycf2-trnL-CAA
Indel	99952	5	ycf2-trnL-CAA
SNP	99995	1	ycf2-trnL-CAA
SNP	100959	1	trnL-CAA-ndhB
SNP	101251	1	trnL-CAA-ndhB
SNP	101306	1	trnL-CAA-ndhB
SNP	101307	1	trnL-CAA-ndhB
SNP	101308	1	trnL-CAA-ndhB
SNP	101309	1	trnL-CAA-ndhB
SNP	101310	1	trnL-CAA-ndhB
SNP	102287	1	ndhB intron
SNP	102288	1	ndhB intron
SNP	102289	1	ndhB intron
SNP	102290	1	ndhB intron
SNP	102291	1	ndhB intron
SNP	102364	1	ndhB intron
SNP	102468	1	ndhB intron
SNP	102901	1	ndhB
SNP	103240	1	ndhB
SNP	103570	1	ndhB
SNP	104171	1	rps7
SNP	104315	1	rps7
Indel	104492	1	rps7-rpl12
Indel	105580	1	rps12-trnV-GAC
Indel	105599	7	rps12-trnV-GAC
Indel	105752	4	rps12-trnV-GAC
Indel	105910	1	rps12-trnV-GAC
SNP	105966	1	rps12-trnV-GAC
SNP	106230	1	rps12-trnV-GAC
SNP	106308	1	rps12-trnV-GAC
Indel	106314	6	rps12-trnV-GAC
SNP	106350	1	rps12-trnV-GAC
Indel	106894	9	trnV-GAC
SNP	108803	1	rrn16-trnI-GAU
SNP	110299	1	trnA-UGC intron
Indel	111314	1	rrn23
SNP	111975	1	rrn23
SNP	112067	1	rrn23
SNP	112369	1	rrn23
SNP	114146	1	rrn4.5-rrn5
SNP	114147	1	rrn4.5-rrn5
SNP	114150	1	rrn4.5-rrn5
SNP	114151	1	rrn4.5-rrn5
SNP	114152	1	rrn4.5-rrn5
SNP	114153	1	rrn4.5-rrn5
SNP	114154	1	rrn4.5-rrn5
SNP	114157	1	rrn4.5-rrn5
SNP	114158	1	rrn4.5-rrn5
SNP	114424	1	rrn5-trnR-ACG
SNP	114830	1	trnR-ACG-trnN-GUU
Indel	115085	7	trnR-ACG-trnN-GUU
SNP	116172	1	ycf1
SNP	116733	1	ycf1
Indel	116831	117	ycf1
SNP	116971	1	ycf1
Indel	116977	256	ycf1
SNP	117288	1	ycf1
SNP	117317	1	ycf1
SNP	117344	1	ndhF
SNP	117350	1	ndhF
SNP	117446	1	ndhF
SNP	117458	1	ndhF
SNP	117460	1	ndhF
SNP	117543	1	ndhF
SNP	117581	1	ndhF
SNP	117586	1	ndhF
SNP	117613	1	ndhF
SNP	117640	1	ndhF
SNP	117659	1	ndhF
SNP	117710	1	ndhF
SNP	117748	1	ndhF
SNP	117766	1	ndhF
SNP	117839	1	ndhF
SNP	117909	1	ndhF
SNP	117910	1	ndhF
SNP	117912	1	ndhF
SNP	117921	1	ndhF
SNP	117988	1	ndhF
SNP	118080	1	ndhF
SNP	118125	1	ndhF
SNP	118132	1	ndhF
SNP	118241	1	ndhF
SNP	118293	1	ndhF
SNP	118446	1	ndhF
SNP	118520	1	ndhF
SNP	118541	1	ndhF
SNP	118613	1	ndhF
SNP	118830	1	ndhF
SNP	118839	1	ndhF
SNP	119072	1	ndhF
SNP	119396	1	ndhF
Indel	119469	1	ndhF
Indel	119474	1	ndhF
SNP	119517	1	ndhF
SNP	119521	1	ndhF
SNP	119522	1	ndhF
SNP	119523	1	ndhF
SNP	119524	1	ndhF
SNP	119525	1	ndhF
SNP	119529	1	ndhF
Indel	119596	1	ndhF
SNP	119617	1	ndhF-rpl32
SNP	119620	1	ndhF-rpl32
SNP	119654	1	ndhF-rpl32
SNP	119675	1	ndhF-rpl32
SNP	119682	1	ndhF-rpl32
SNP	119690	1	ndhF-rpl32
SNP	119697	1	ndhF-rpl32
Indel	119702	20	ndhF-rpl32
Indel	119744	2	ndhF-rpl32
SNP	119768	1	ndhF-rpl32
SNP	119769	1	ndhF-rpl32
Indel	119775	1	ndhF-rpl32
Indel	119777	3	ndhF-rpl32
Indel	119843	15	ndhF-rpl32
SNP	119955	1	ndhF-rpl32
SNP	119962	1	ndhF-rpl32
Indel	119969	5	ndhF-rpl32
SNP	119993	1	ndhF-rpl32
SNP	120065	1	ndhF-rpl32
Indel	120099	3	ndhF-rpl32
SNP	120315	1	ndhF-rpl32
SNP	120319	1	ndhF-rpl32
Indel	120328	1	ndhF-rpl32
Indel	120338	1	ndhF-rpl32
SNP	120363	1	ndhF-rpl32
Indel	120464	1	ndhF-rpl32
SNP	120496	1	rpl32
SNP	120583	1	rpl32
SNP	120788	1	rpl32-trnL-UAG
SNP	120825	1	rpl32-trnL-UAG
SNP	120827	1	rpl32-trnL-UAG
Indel	120837	4	rpl32-trnL-UAG
SNP	120868	1	rpl32-trnL-UAG
SNP	120945	1	rpl32-trnL-UAG
SNP	120969	1	rpl32-trnL-UAG
Indel	121004	1	rpl32-trnL-UAG
Indel	121011	9	rpl32-trnL-UAG
Indel	121029	7	rpl32-trnL-UAG
Indel	121037	3	rpl32-trnL-UAG
Indel	121041	31	rpl32-trnL-UAG
Indel	121079	18	rpl32-trnL-UAG
SNP	121189	1	rpl32-trnL-UAG
SNP	121217	1	rpl32-trnL-UAG
SNP	121269	1	rpl32-trnL-UAG
Indel	121282	1	rpl32-trnL-UAG
Indel	121285	1	rpl32-trnL-UAG
SNP	121287	1	rpl32-trnL-UAG
SNP	121292	1	rpl32-trnL-UAG
SNP	121304	1	rpl32-trnL-UAG
SNP	121333	1	rpl32-trnL-UAG
SNP	121374	1	rpl32-trnL-UAG
SNP	121378	1	rpl32-trnL-UAG
SNP	121428	1	rpl32-trnL-UAG
SNP	121620	1	trnL-UAG-ccsA
Indel	121624	5	trnL-UAG-ccsA
SNP	121683	1	trnL-UAG-ccsA
SNP	121820	1	ccsA
SNP	121841	1	ccsA
SNP	121907	1	ccsA
SNP	121928	1	ccsA
SNP	122009	1	ccsA
Indel	122226	6	ccsA
SNP	122356	1	ccsA
SNP	122432	1	ccsA
SNP	122524	1	ccsA
SNP	122672	1	ccsA-ndhD
SNP	122678	1	ccsA-ndhD
SNP	122680	1	ccsA-ndhD
SNP	122682	1	ccsA-ndhD
SNP	122756	1	ccsA-ndhD
SNP	122757	1	ccsA-ndhD
SNP	122758	1	ccsA-ndhD
SNP	122759	1	ccsA-ndhD
Indel	122812	2	ccsA-ndhD
SNP	122814	1	ccsA-ndhD
Indel	122816	2	ccsA-ndhD
SNP	122974	1	ndhD
SNP	123162	1	ndhD
SNP	123205	1	ndhD
SNP	123265	1	ndhD
SNP	123570	1	ndhD
SNP	123706	1	ndhD
SNP	123739	1	ndhD
SNP	123775	1	ndhD
SNP	124045	1	ndhD
SNP	124147	1	ndhD
SNP	124317	1	ndhD
SNP	124339	1	ndhD
SNP	124412	1	ndhD-psaC
SNP	124469	1	ndhD-psaC
SNP	124475	1	ndhD-psaC
Indel	124844	3	psaC-ndhE
SNP	124866	1	psaC-ndhE
SNP	124868	1	psaC-ndhE
SNP	124911	1	psaC-ndhE
SNP	125121	1	psaC-ndhE
Indel	125167	3	psaC-ndhE
Indel	125178	4	psaC-ndhE
SNP	125182	1	psaC-ndhE
SNP	125191	1	psaC-ndhE
SNP	125206	1	psaC-ndhE
Indel	125228	15	psaC-ndhE
SNP	125247	1	psaC-ndhE
Indel	125297	13	psaC-ndhE
SNP	125337	1	ndhE
SNP	125352	1	ndhE
SNP	125410	1	ndhE
SNP	125412	1	ndhE
SNP	125511	1	ndhE
SNP	125637	1	ndhE-ndhG
SNP	125761	1	ndhE-ndhG
SNP	125791	1	ndhG
SNP	125833	1	ndhG
SNP	126112	1	ndhG
SNP	126127	1	ndhG
SNP	126381	1	ndhG-ndhI
Indel	126397	1	ndhG-ndhI
Indel	126452	1	ndhG-ndhI
Indel	126466	6	ndhG-ndhI
Indel	126504	13	ndhG-ndhI
Indel	126518	1	ndhG-ndhI
Indel	126520	1	ndhG-ndhI
Indel	126522	8	ndhG-ndhI
Indel	126533	4	ndhG-ndhI
Indel	126538	4	ndhG-ndhI
Indel	126543	1	ndhG-ndhI
Indel	126550	7	ndhG-ndhI
Indel	126558	1	ndhG-ndhI
SNP	126599	1	ndhG-ndhI
SNP	126655	1	ndhG-ndhI
Indel	126660	5	ndhG-ndhI
Indel	126688	1	ndhG-ndhI
SNP	126695	1	ndhG-ndhI
Indel	126730	3	ndhG-ndhI
SNP	127097	1	ndhI
SNP	127330	1	ndhI-ndhA
SNP	127517	1	ndhA
SNP	127579	1	ndhA
SNP	127689	1	ndhA
SNP	127773	1	ndhA
SNP	127855	1	ndhA
SNP	127859	1	ndhA
SNP	128039	1	ndhA intron
SNP	128064	1	ndhA intron
SNP	128085	1	ndhA intron
Indel	128142	5	ndhA intron
SNP	128151	1	ndhA intron
SNP	128177	1	ndhA intron
SNP	128231	1	ndhA intron
SNP	128413	1	ndhA intron
SNP	128427	1	ndhA intron
SNP	128483	1	ndhA intron
SNP	128494	1	ndhA intron
Indel	128503	2	ndhA intron
SNP	128568	1	ndhA intron
SNP	128618	1	ndhA intron
SNP	128739	1	ndhA intron
SNP	128777	1	ndhA intron
Indel	128991	2	ndhA intron
Indel	129049	8	ndhA intron
SNP	129333	1	ndhA
SNP	129349	1	ndhA
SNP	129367	1	ndhA
SNP	129417	1	ndhA
SNP	129561	1	ndhA
SNP	129569	1	ndhA
SNP	129834	1	ndhH
SNP	130064	1	ndhH
SNP	130220	1	ndhH
SNP	130252	1	ndhH
SNP	130409	1	ndhH
SNP	130646	1	ndhH
SNP	130860	1	ndhH-rps15
SNP	130959	1	ndhH-rps15
SNP	130971	1	ndhH-rps15
SNP	130978	1	rps15
SNP	131108	1	rps15
SNP	131239	1	rps15
Indel	131272	1	rps15-ycf1
SNP	131312	1	rps15-ycf1
SNP	131367	1	rps15-ycf1
Indel	131369	1	rps15-ycf1
SNP	131389	1	rps15-ycf1
SNP	131390	1	rps15-ycf1
Indel	131408	28	rps15-ycf1
Indel	131439	12	rps15-ycf1
SNP	131504	1	rps15-ycf1
Indel	131512	1	rps15-ycf1
Indel	131530	2	rps15-ycf1
SNP	131540	1	rps15-ycf1
SNP	131541	1	rps15-ycf1
SNP	131543	1	rps15-ycf1
SNP	131558	1	rps15-ycf1
Indel	131566	6	rps15-ycf1
Indel	131598	2	rps15-ycf1
Indel	131606	5	rps15-ycf1
SNP	131664	1	ycf1
SNP	131743	1	ycf1
SNP	131762	1	ycf1
SNP	131786	1	ycf1
SNP	131858	1	ycf1
SNP	131873	1	ycf1
SNP	131875	1	ycf1
SNP	132037	1	ycf1
SNP	132118	1	ycf1
SNP	132149	1	ycf1
SNP	132233	1	ycf1
SNP	132249	1	ycf1
SNP	132336	1	ycf1
SNP	132373	1	ycf1
SNP	132380	1	ycf1
SNP	132429	1	ycf1
SNP	132526	1	ycf1
Indel	132543	6	ycf1
SNP	132564	1	ycf1
SNP	132576	1	ycf1
Indel	132577	6	ycf1
Indel	132589	3	ycf1
SNP	132604	1	ycf1
SNP	132756	1	ycf1
SNP	132757	1	ycf1
SNP	132758	1	ycf1
SNP	132831	1	ycf1
SNP	132854	1	ycf1
SNP	132855	1	ycf1
SNP	133036	1	ycf1
Indel	133139	15	ycf1
SNP	133298	1	ycf1
SNP	133316	1	ycf1
SNP	133341	1	ycf1
SNP	133418	1	ycf1
SNP	133431	1	ycf1
SNP	133462	1	ycf1
SNP	133471	1	ycf1
SNP	133502	1	ycf1
SNP	133599	1	ycf1
SNP	133624	1	ycf1
SNP	133638	1	ycf1
SNP	133659	1	ycf1
SNP	133753	1	ycf1
SNP	133847	1	ycf1
SNP	133850	1	ycf1
SNP	133975	1	ycf1
SNP	134027	1	ycf1
SNP	134065	1	ycf1
SNP	134100	1	ycf1
SNP	134225	1	ycf1
SNP	134338	1	ycf1
SNP	134345	1	ycf1
SNP	134356	1	ycf1
SNP	134381	1	ycf1
SNP	134484	1	ycf1
SNP	134488	1	ycf1
SNP	134500	1	ycf1
SNP	134506	1	ycf1
SNP	134577	1	ycf1
SNP	134590	1	ycf1
SNP	134642	1	ycf1
SNP	134718	1	ycf1
SNP	134777	1	ycf1
SNP	134796	1	ycf1
SNP	134803	1	ycf1
SNP	134810	1	ycf1
SNP	134818	1	ycf1
SNP	134819	1	ycf1
SNP	134857	1	ycf1
SNP	134866	1	ycf1
SNP	134867	1	ycf1
SNP	134910	1	ycf1
SNP	134934	1	ycf1
SNP	134981	1	ycf1
SNP	135050	1	ycf1
Indel	135164	9	ycf1
SNP	135193	1	ycf1
SNP	135238	1	ycf1
SNP	135272	1	ycf1
SNP	135275	1	ycf1
Indel	135294	3	ycf1
SNP	135311	1	ycf1
SNP	135410	1	ycf1
SNP	135437	1	ycf1
SNP	135477	1	ycf1
Indel	135518	9	ycf1
SNP	135553	1	ycf1
SNP	135564	1	ycf1
Indel	135617	6	ycf1
SNP	135625	1	ycf1
SNP	135635	1	ycf1
Indel	135645	3	ycf1
SNP	135707	1	ycf1
SNP	135737	1	ycf1
SNP	136136	1	ycf1
SNP	136232	1	ycf1
SNP	136267	1	ycf1
SNP	136324	1	ycf1
SNP	136406	1	ycf1
SNP	136544	1	ycf1
SNP	137105	1	ycf1

[truncated: 2 more sheets: Table S11, Table S12]
